# Supplementary material for: COVID-19 treatment of hospital patients worldwide at the onset of the pandemic in 2020: a systematic review
Source: BMC Infect Dis. 2025 Dec 17;26:107. doi: 10.1186/s12879-025-12368-2 (PMC12822144; doi:10.1186/s12879-025-12368-2)
Supplement: Supplementary file 4 — Supplementary Material 4 [file 12879_2025_12368_MOESM4_ESM.zip]

Archive with 16 entries (15 files):
- 12879_2025_12368_MOESM4_ESM/
- __MACOSX/._12879_2025_12368_MOESM4_ESM
- 12879_2025_12368_MOESM4_ESM/Search Pubmed 2022 03 28 retrospective observational study hospital treatment covid 1001-1200.pdf
- __MACOSX/12879_2025_12368_MOESM4_ESM/._Search Pubmed 2022 03 28 retrospective observational study hospital treatment covid 1001-1200.pdf
- 12879_2025_12368_MOESM4_ESM/Search Pubmed 2022 03 28 retrospective observational study hospital treatment covid 1201-1388.pdf
- __MACOSX/12879_2025_12368_MOESM4_ESM/._Search Pubmed 2022 03 28 retrospective observational study hospital treatment covid 1201-1388.pdf
- 12879_2025_12368_MOESM4_ESM/Search Pubmed 2022 03 28 retrospective observational study hospital treatment covid 801-1000.pdf
- __MACOSX/12879_2025_12368_MOESM4_ESM/._Search Pubmed 2022 03 28 retrospective observational study hospital treatment covid 801-1000.pdf
- 12879_2025_12368_MOESM4_ESM/Search Pubmed 2022 03 28 retrospective observational study hospital treatment covid 601-800.pdf
- __MACOSX/12879_2025_12368_MOESM4_ESM/._Search Pubmed 2022 03 28 retrospective observational study hospital treatment covid 601-800.pdf
- 12879_2025_12368_MOESM4_ESM/Search Pubmed 2022 03 28 retrospective observational study hospital treatment covid 201-400.pdf
- __MACOSX/12879_2025_12368_MOESM4_ESM/._Search Pubmed 2022 03 28 retrospective observational study hospital treatment covid 201-400.pdf
- 12879_2025_12368_MOESM4_ESM/Search Pubmed 2022 03 28 retrospective observational study hospital treatment covid 1-200.pdf
- __MACOSX/12879_2025_12368_MOESM4_ESM/._Search Pubmed 2022 03 28 retrospective observational study hospital treatment covid 1-200.pdf
- 12879_2025_12368_MOESM4_ESM/Search Pubmed 2022 03 28 retrospective observational study hospital treatment covid 401-600.pdf
- __MACOSX/12879_2025_12368_MOESM4_ESM/._Search Pubmed 2022 03 28 retrospective observational study hospital treatment covid 401-600.pdf
