# Supplementary material for: COVID-19 treatment of hospital patients worldwide at the onset of the pandemic in 2020: a systematic review
Source: BMC Infect Dis. 2025 Dec 17;26:107. doi: 10.1186/s12879-025-12368-2 (PMC12822144; doi:10.1186/s12879-025-12368-2)
Supplement: Supplementary file 8 — Supplementary Material 8 [file 12879_2025_12368_MOESM8_ESM.xlsx]

## Sheet: Feuil1
Study number (PubMed search)	web link to the article/DOI	Study (first author)*	Year of publication	Country	Continent	Inclusion period	consécutif (ou all)	Primary objective	Primary outcome	Department-wide study	department' name	center or hospital-wide study	hospital/center' name	number of hospital/centers	computer system	city-wide study	City	region-wide study (or state-wide study if or multistate country)	region or state' name	country-wide study	Multinational study	Which	Study inclusion and exclusion* criteria (not necessarily the same as the patients kept for our review)	consecutive patients or all admitted patients	Selection of patients (for example, by history, associated pathology, etc.)	Diagnosis by PCR	number of patients with positive PCR	number of patients on oxygen	median age	IQR	mean age	ET	extreme ages	male	female	Patients (n) without MD deceased patients	deceased patients	PATIENTS (n)	ICU patients (n)	Patients only SOC*	HCQ and/or CQ	HCQ (not CQ)	CQ (not HCQ)	Corticosteroid (CS)	IL1 inhibitors	anakinra	cananinumab and/or anakinra	IL6 inhibitors	No details
6	https://dx.doi.org/10.1016%2Fj.jamda.2020.06.008	DE SMET R	2020	Belgium	Europa	12/3-30/4/2020	1	To determine the association between frailty and short-term mortality in older adults hospitalized for coronavirus disease 2019 (COVID-19)	Rockwood Clinical Frailty Scale (CFS)	1	geriatrics department	0	Imelda Hospital	1		0	Bonheiden	0		0	0		COVID-19 patients at the geriatrics department of our General Hospital in Belgium, admitted between March 12 and April 30, 2020. COVID-19 was confirmed by reverse transcriptaseepolymerase chain reaction (RT-PCR) testing on nasopharyngeal swabs, using protocols validated within our national SARS-CoV-2 reference network.	1	0	1			85			81-90	65-97	33	48	81	19	81	7		7	7	0	25
1002	https://doi.org/10.1016/j.ijantimicag.2020.106144	CATTEAU L	2020	Belgium	Europa	Until May 24, 2020	0	to assesse the association between HCQ monotherapy and in-hospital mortality in a nationwide registry of 8075 COVID-19 patients	discharge status (survivors versus non-survivors)	0		0		109		0		0		1	0		all confirmed COVID-19 cases (confirmed before 1 May 2020 by reverse transcription PCR (RT-PCR) and/or rapid antigen test on respiratory samples, with exclusion of those diagnosed by pulmonary computed tomography (CT) scan only) for whom both admission and discharge questionnaires were reported up to 24 May 2020. Children aged <16 years, pregnant and post-partum women as well as patients who were…	1	0	MD			71	57-82				4807	4012	8910	1929	8910		3533	5361	5361	0					24	0
1085	https://doi.org/10.1016/j.tmaid.2020.101653	ESCALERA-ANTEZANAN JP	2020	Bolivia	South America	2-15/3/2020	1	to report the main clinical findings and epidemiological features of the first 12 cases of SARS-CoV-2-laboratory confirmed, arrived and were diagnosed in different areas of Bolivia During March 2–15, 2020.	NA	0		0		1		0		0		1	0		the first 12 cases of SARS-CoV-2-laboratory confirmed, arrived and were diagnosed in different areas of Bolivia	1	0	1	1		60	NA				0	1	1	0	1	0		0	0	0
334	https://doi.org/10.11604/pamj.2021.38.246.28169	MEKOLO D	2021	Cameroon	Africa	8/3-31/5/2020	1	to describe epidemiological, clinical, radiological characteristics and outcomes of confirmed COVID-19 patients, admitted in the Laquintinie hospital Douala, Cameroon.	NA	0		1	Laquintinie hospital Douala	1		0	Douala	0		0	0		all confirmed cases of COVID-19 admitted and managed in LHD during the study period with complete data in files	1	0	MD		100			52	15		192	90			282	91		259	MD	MD	62
7	https://doi.org/10.1186/s12879-020-05452-2	XIONG S	2020	China	Asia	20/1-8/3/2020	1	to provide an up-to-date description of the clinical characteristics and cardiovascular status of patients with COVID-19	tout dossier méd : atcd, SC, tropo, CT …	0		1	General Hospital of Central Theater Command	1		0	Wuhan	0	Hubei	0	0		hospitalized patients with laboratory-confirmed COVID-19	1	0	1			58.8	47-69				80	36	116	7	116						55
47	https://doi.org/10.1002/jpen.1953	ZHAO X	2021	China	Asia	29/01-19/2/2020	1	to estimate the clinical characteristics and nutrition risk of severely and critically ill patients infected with severe acute respiratory syndrome coronavirus 2 and further investigate the relationship between nutrition risk and clinical outcomes.	either discharge or death date,	0		1	West Campus of Union Hospital	1		0	Wuhan	0	Hubei	0	0		The inpatients admitted to the hospital from January 29, 2020, to February 19, 2020, who had been confirmed with SARS-CoV-2 infection by a nucleic acidpositive test and identified as severely or critically ill according to the diagnosis and treatment protocol for COVID19	1	1	1	413	383			60.31	12.68		212	201	413	37	413	0					136
76	https://doi.org/10.1038/s41598-021-94570-1	CHEN K	2021	China	Asia	3/2-10/4/2020	1	to determine the relationship of estimated glomerular filtration rate (eGFR) and acute kidney injury (AKI) with the characteristics, progression, and prognosis of COVID‑19 in‑patients	composite endpointintensive care unit admission, invasive ventilation, or death—	0		0	Taikang Tongji Hospital, Huo Shen Shan Hospital, Renmin Hospital of Wuhan University	3		1	Wuhan	0	Hubei	0	0		patients hospitalized with confirmed COVID-19	0	0	1	1851	1091	62	51-70				889	962	1851	76	1851	309					204				23	0
77	https://doi.org/10.1093/cid/ciaa351	XU K	2020	China	Asia	13/1-19/2/2020	1	to elucidate trends in clinical illness and viral RNA shedding associated with COVID-19, and to identify risk factors influencing the persistence of SARS-CoV-2 RNA shedding	SARS-Cov2 viral RNA shedding	0		0	1/ the First Affiliated Hospital, School of Medicine, Zhejiang University, Hangzhou City 2/ Shenzhen Third People’s Hospital (Guangdong)	2		0	x et Shenzhen	1	Guangdong (Shenzhen), Zhejiang (FAH),	0	0		atients were enrolled if they met 1 of the 3 inclusion criteria: (1) disease duration over 21 days without viral RNA clearance, (2) viral RNA clearance occurred within 21 days, or (3) death occurred within 21 days	0	1	1	113		52	43-63				66	47	113	2	113						64
92	https://doi.org/10.1186/s12879-020-05741-w	Wen XS	2021	China	Asia	until March 3, 2020	1	Describing the clinical symptoms of COVID-19 patients in detail and looking for markers (for example CD4+T cell level) which are significant to predict the prognosis of COVID-19 patients	All-cause death	0		0	Hubei General Hospital and Chongqing Three Gorges Central Hospital	2		0	Wuhan	1	Hubei	0	0		patients hospitalized with confirmed COVID-19. Missing CD4+T cell level or CD8+T cell level data (n=58), malignant tumor (n=8), younger than 18 years (n=11), eGFR≤30 ml/min (n=3), and pregnant (n=1) were excluded, patients with immune system diseases or HIV, which may affect lymphocyte subsets, were also excluded.	1	0	1	395	328			53.1	15.7		204	191	395	27	395						94
93	https://doi.org/10.1097/md.0000000000024544	Liu Q	2021	China	Asia	30/1-20/5/2020	0	To clarify the effect of aspirin on mortality and viral duration in adults infected with respiratory syndrome coronavirus 2 (SARS-Cov-2).	30-day and 60-day mortality and viral duration	0		1	Yichang Central People's Hospital	1		0	Yichang	0	Hubei	0	0		Covid-19 inpatients without following exclusion criteria: included incomplete medical records, acute lethal organ injury (e.g., acute pulmonary embolism, acute renal failure and liver failure), decompensated chronic organ dysfunction (e.g., heart failure, hepatic cirrhosis, and renal dysfunction), leukemia, pregnancy, end stage of malignancy, sustained by extracorporeal membrane oxygenation (ECMO…	0	0	1	232		56	44-67				117	115	232	13	232						133
96	https://doi.org/10.12659/msm.926751	WANG Y	2021	China	Asia	February - March, 2020	0	to identify factors that affect the mortality of patients with COVID-19 by analyzing the clinical characteristics, laboratory test results, and treatment regimens of patients who either recovered from or died of COVID-19	Mortality	0		1	Wuhan Union Hospital	1		0	Wuhan	0	Hubei	0	0		patients with COVID-19 and a positive SARS-CoV-2 test who were admitted to Wuhan Union Hospital from February 2020 to March 2020. Exclusion criteria: (1) age less than 18 years or more than 85 years; (2) pregnant; (3) lack of complete data	0	1	1	97				62.74	11.09		51	46	97	21	97
108	https://doi.org/10.1007/s11596-021-2434-y	HE XL	2021	China	Asia	15/1-15/5/20	0	To study data about SARS-CoV-2 virus shedding and clarify the risk factors for prolonged virus shedding (additionally, we estimated the effects of antivirals on the SARS-CoV-2 virus clearance as well)	duration of viral detection as the number of days from illness onset until the day of the first negative RT-PCR specimen when two consecutive negative specimens were tested	0		1	Wuhan Union Hospital	1		0	Wuhan	0	Hubei	0	0		patients with confirmed COVID-19 (PCR+) in Wuhan Union Hospital	0	0	1	238	105	55.5	35-67,3				102	136	238	0	238						54
118	https://doi.org/10.18632/aging.203503	XIA G	2021	China	Asia	1/2-10/3/2020	0	to elucidate the therapeutic efficacy of HIVC on cardiac injury among COVID-19 pneumonia in severe and critically ill condition	Ameliorated cardiac injury (ACI) was diagnosed on the basis of the serum levels of hs-cTnI at day 21 during hospitalization below 26.2 pg/mL; non-ameliorated cardiac injury (NACI) was adjudicated on the serum levels of hs-cTnI at day 21 during hospitalization above 26.2 pg/mL, or those of baseline.	0		1	Tongji Hospital of Huazhong University of Science and Technology	1		0	Wuhan	0	Hubei	0	0		severe and critically ill Covid-19 inpatients with pneumonia and myocardial damage	1	1	1	113		68					52	61			113						44
202	https://doi.org/10.1097/md.0000000000024771	ZHENG Y	2021	China	Asia	January –March 2020	1	to investigate the clinical characteristics and outcomes of COVID-19 patients in Hainan, China	epidemiological history, symptoms, and previous disease history. Blood routine and blood gas analyses, and chest computed tomography (CT) imaging were performed within 24 hours, and virus nucleic acid detection in pharyngeal swabs was performed every other day during hospitalization	0		1	Hospital of Hainan Medical University	1		0		0	Hainan	0	0		all confirmed COVID-19 patients hospitalized in Hainan affiliated Hospital of Hainan Medical University from January 20, 2020, to March 10, 2020. COVID-19 was diagnosed based on the novel coronavirus pneumonia diagnosis and treatment plan seventh edition issued by the national health commission of China	1	0	1	70	38			51.23	13.54		41	29	70	3	70	8		4	0	4	12
231	https://doi.org/10.1186/s12879-021-06970-3	DU HW	2021	China	Asia	15/2-14/3/2020	1	to describe a 6-month follow-up of functional status of COVID-19 survivors.	post-COVID-19 functional status scale ranging from 0 to 4 (PCFS)	0		1	Tumor Center of Union Hospital	1		0	Wuhan	0	Hubei	0	0		Laboratory-confirmed COVID-19 patients who had been consecutively admitted to the Tumor Center of Union Hospital (Wuhan, China) between 15 February and 14 March 2020 and discharged from hospital and who are not lost to follow-up. We excluded patients if they did not undergo a post-COVID-19 functional status scale (PCFS) interview at six-month follow-up after discharge or had a PCFS > 0 at baselin…	1	1	1	95		62	53-69				50	45	95	0	95						10
254	https://doi.org/10.1093/gerona/glaa181	YAN Q	2021	China	Asia	27/1-17/2/2020	1	to study the incidence of AKI and its association with mortality in older patients with COVID-19	association between AKI (KDIGO criteria) and mortality	0		1	the Optical Valley branch and Sino-French New City branch (Tongji hospital)	1		0	Wuhan	0	Hubei	0	0		Consecutive adult patients older than 65 years hospitalized between January 27, 2020 and February 17, 2020 (PCR +). Exclusion criteria were younger than 65 years, having history of renal replacement therapy, kidney transplantation within 3 months before admission, being discharged or died within 24 hours after admission, or missing important data.	1	1	1	882		71	68-77				440	442	882	128	882	105					349
335	https://doi.org/10.1186/s12879-021-06282-6	GONG X	2021	China	Asia	11/1-13/3/2020	1	to identify the clinical factors associated with severe COVID-19 and evaluate the current antiviral drugs, especially in patients with severe COVID-19.	NA	0		1	No. 7 Hospital of Wuhan	1		0	Wuhan	0	Hubei	0	0		All hospitalized patients diagnosed with “viral pneumonia” from January 11 to March 13, 2020, were preliminarily included in this study. Patients confirmed with COVID-19 were then enrolled in the study.	1	0	1	422	550						258	292	550	52	550						191
357	https://doi.org/10.1007/s11684-020-0803-8	SHU Z	2020	China	Asia	15/1-2/3/2020	1	to describe the epidemiologic features, clinical manifestations, treatments, and outcomes of 293 COVID-19 cases treated with combined TCM and Western medicine therapies	NA	1	Pulmonray disease department	0	Hubei Provincial Hospital of Traditional Chinese Medicine	1		0	Wuhan	0	Hubei	0	0		all COVID-19 inpatients in the pulmonary disease department from January 15, 2020 to March 2, 2020. 26 patients who were still hospitalized and 38 inpatients without CT radiology results for COVID-19 were excluded.	1	0	1	191				57.1	15.6		135	158	293	24	293						135
462	https://doi.org/10.1016/j.jcv.2020.104661	LEI C	2020	China	Asia	20/1-20/2/2020	1	to describe the clinical characteristics, and explore virological and immunological factors associated with outcomes of hospitalized patients confirmed with COVID-19, exploring valuable experiences for controlling COVID-19 in non-endemic regions	na : Epidemiological, clinical and laboratory data (PBMC)	0		1	Guangzhou Eighth People’s Hospital	1		0	Guangzhou	0	Guangdong	0	0		hospitalized COVID-19 patients between January 20 and February 20, 2020	1	0	1		193	48	35-62				143	154	297	1	297	36		41	0	41	65
510	https://doi.org/10.1186/s12890-021-01487-6	HUANG J	2021	China	Asia	Janvier avril 2020	1	to construct two risk stratification scoring systems for predicting length of hospital stay and disease progression in moderate and severe patients, respectively	For moderate patients, the length of hospital stay (discharge date minus admission date). For severely ill patients (including severe and critical type), the primary outcome was disease progression, meeting any of the following criteria: from severe to critical or death, from critical to death, or admission to I C U.	0		1	Huoshenshan Hospital	1		0	Wuhan	0	Hubei	0	0		at least 18 years old and confirmed with SARSCoV-2 infection based on positive nucleic acid or antibody detection. Patients with unclassified diagnoses, and moderate patients who had not been discharged by the end of the study were excluded	1	0	1	2425	1611						1232	1193			2425						291
555	https://doi.org/10.1097/md.0000000000023547	LI Y	2020	China	Asia	March, April, 2020	0	to investigate the clinical characteristics and viral shedding kinetics of asymptomatic patients with coronavirus disease 2019 (COVID-19)	NA (clinical characteristics and viral shedding kinetics)	0		1	Tuanfeng County People's Hospital	1		0	Huanggang	0	Hubei	0	0		asymptomatic patients with a positive SARS-CoV-2 nucleic acid test, from Tuanfeng County People's Hospital in Tuanfeng county, Huanggang, Hubei province, diagnosed in February and March 2020	0	1	1	34	0	36.5		40.6	14	20-73	14	20	34	0	34	0
575	https://doi.org/10.1155/2020/2138387	WANG Z	2020	China	Asia	30/12-29/2/2020	0	exploring the clinical characteristics of patients with different outcomes (death or discharge) and prognostic factors	NA (in-hospital mortality)	0		1	Renmin Hospital of Wuhan University	1		0	Wuhan	0	Hubei	0	0		Covid-19 inpatients, diagnosed with COVID-19 according to the “Diagnosis and treatment of novel coronavirus pneumonia” formulated by the NHC of China, who died or were discharged between 30 December 2019 and 29 February 2020 at Renmin Hospital of Wuhan University.	0	0	1		172	59.2	42,8-73,1				138	155	293	116	293	42					139
576	https://doi.org/10.12659/msm.925047	SONG J	2020	China	Asia	14/1-26/2/2020	0	to describe the epidemiological, clinical, and laboratory characteristics, as well as the treatments and outcomes of a series of hospitalized patients with confirmed COVID-19, and to compare these parameters in an elderly group (aged ≥ 60 years) with those in a younger group (aged < 60 years)	NA : Epidemiological, demographic, clinical, and laboratory data, as well as treatments, complications, and outcomes	0		1	Puai Hospital	1		0	Wuhan	0	Hubei	0	0		patients with laboratory-confirmed SARS-CoV-2 infection who were admitted to the Puai Hospital in Wuhan, China, from January 14, 2020 to February 26, 2020	0	0	1	69	69	52	37-63				28	41	69	6	69	8	5				25
598	https://doi.org/10.1016/j.jdiacomp.2020.107666	ZHANG Q	2021	China	Asia	3/1-14/4/2020	0	To describe characteristics of COVID-19 patients with type 2 diabetes and to analyze risk factors for severity.	NA (Demographics, comorbidities, symptoms, laboratory findings, treatments and outcomes)	0		1	Zhongnan Hospital of Wuhan University	1		0	Wuhan	0	Hubei	0	0		COVID-19 patients with type 2 diabetes who were either treated and discharged or died during hospitalization from January 3 to April 14, 2020. All patients Covid-19 diagnoses were confirmed according to the diagnostic and treatment guideline for COVID-19 by Chinese National Health Committee.	0	1	1	74		62	56-72				36	38	74	10	74						33
630	https://doi.org/10.1097/md.0000000000025913	ZHANG Q	2021	China	Asia	Until March 27, 2020	1	to reveal the clinical characteristics of COVID-19 and the relationship between liver function and the clinical and laboratory characteristics of SARS-CoV-2 infection	NA : clinical characteristics and liver injury	0		1	First Hospital of Yangtze University	1		0	Yangtze	0		0	0		all hospitalized patients with COVID-19 (tested positive for SARS-CoV-2 using quantitative RT-PCR (qRT-PCR) on samples from the respiratory tract or who had serum antibodies for SARS-CoV-2) admitted to the First Hospital of Yangtze University.	1	0	1					51.49	17.39		81	76	157	11	157			32	0	32	89
654	https://doi.org/10.1002/clc.23628	YANG D	2021	China	Asia	25/12/2019-10/3/2020	1	to describe the electrocardiographic characteristics and to identify the prognostic significance of ECG findings at admission or during hospitalization in patients with COVID-19	incidence of in-hospital death or discharge	0		1	Wuhan No.1 Hospital	1		0	Wuhan	0	Hubei	0	0		consecutive patients with laboratory SARS-Cov-2 RNA detection confirmed COVID-19 and definite in-hospital outcome admitted in Wuhan No.1 Hospital, China from 25 December, 2019 to 10 March, 2020. P.atients who were transferred to other hospital without definite in-hospital endpoint were excluded	1	0	1	306				63	15		147	159	306	30	306			18	0	18	102
661	https://doi.org/10.1007/s10557-020-07133-3	SHEN L	2021	China	Asia	26/1-26/3/2020	1	to (1) determine the prevalence of practical LMWH use among COVID-19 patients; (2) assess differences in baseline characteristics and treatment patterns by LMWH use status for COVID-19 patients; and (3) delineate the impact of LMWH use on major in-hospital outcomes, by mild/moderate, severely, critically ill patients, respectively	adjusted in-hospital mortality in the LMWH group compared with the non-LMWH group using the propensity score	0		0	the Optical Valley branch and Sino-French New City branch (Tongji hospital)	2		1	Wuhan	0	Hubei	0	0		inpatients with 18 years of age or older, with COVID-19 admitted from January 26 to March 26, 2020. The diagnosis of COVID-19 was confirmed by qualitative reverse transcription polymerase chain reaction (RT-RNA) tests on a nose/throat swab positive for COVID19. Patients with platelet count < 30 × 109·L−1;highriskof major bleeding such as DIC bleeding status, active peptic ulcers, recent surgery, …	1	1	1	525				64	19		259	266	525	71	525	89
674	https://doi.org/10.1007/s15010-020-01432-5	CHEN Q	2020	China	Asia	1/1-11/3/2020	0	to describe the clinical characteristics of 145 hospitalized patients with COVID-19 and to compare severely ill patients with non-severely ill patients	NA	0		1	Taizhou Public Health Medical Center	1		0	Taizhou	0	Zhejiang	0	0		All patients with COVID-19 enrolled in this study were diagnosed according to World Health Organization interim guidance	1	0	1	145				45.3	13.6		56	89	145	0	145	1	4				47
678	https://doi.org/10.1002/jmv.25966	SUN L	2020	China	Asia	20/1-15/2/2020	0	to summarize the clinical characteristics of patients with COVID‐19 from a designated hospital in Beijing	NA (Demographic data, symptoms, comorbidities, laboratory values, treatments, and clinical outcomes)	0		1	Fifth Medical Center of Chinese PLA General Hospital/Beijing 302 Hospital	1		0	Beijing	0		0	0		all patients with confirmed COVID‐19 (PCR +), who were admitted for care at the Beijing 302 Hospital from 20 January 2020 to 15 February 2020	1	0	1	55		44	34,0-56,0				31	24	55	0	55						25
702	https://doi.org/10.1161/jaha.120.018451	CHEN Q	2021	China	Asia	22/1-25/3/2020	1	to investigate the clinical characteristics, laboratory findings, computerized tomography images as well as treatments and outcomes among hospitalized patients with COVID-19 with and without cardio-metabolic disease	in-hospital mortality after admission	0		0	6 hopitaux dans la région Hubei dont 3 dans Wuhan (n°1: Hubei No.3 People’s Hospital of Jianghan University, n°2: the Fifth Hospital, n°3: Guanggu Area of Tongji Hospital Affiliated Huazhong University of Science and Technology, Ningbo aid Hubei Medical Team) et 3 hors Wuhan (n°4: the First Hospital of Jingzhou, Clinical Medical College, Yangtze University, Jingzhou, n°5: People's Hospital of Nan…	6		0	Wuhan, Jingzhou, Xiangyang, + canton de "Jiayu"	1	Hubei	0	0		in hospitalized patients (≥18 years old) who were physician-diagnosed with COVID-19 according to the criteria published by the World Health Organization and who had a definite outcome (dead or discharged) between January 22, 2020 and March 25, 2020	1	0	1	1303		56	42-66				658	645	1303	108	1303	123					521
741	https://doi.org/10.1097/md.0000000000027400	CUI J	2021	China	Asia	11/1-13/3/2020	0	To depict the clinical characters and prognosis of coronavirus disease 2019 patients who developed multiple organ dysfunction syndrome (MODS).	NA	0		1	Wuhan Seventh Hospital	1		0	Wuhan	0	Hubei	0	0		age ≥18 years old; epidemiological contact history and classic clinical manifestations (① fever and/or respiratory symptoms; ② classic imaging features of COVID-19: early multiple plaques and interstitial changes, especially in the extrapulmonary zone that can develop into ground glass shadow and infiltration shadow of both lungs and lung consolidation may occur in severe cases. ③ The total leuko…	1	0	1								247	279	526	52	526						181
836	https://doi.org/10.1016/j.phymed.2021.153531	ZHANG L	2021	China	Asia	January – may 2020	0	to explore the association between Qingfei Paidu Tang (QPT) use and in-hospital mortality among patients hospitalized for COVID-19	in-hospital COVID-19 related mortality	0		0	noms des 15 hopitaux non indiqués y compris dans supplementary files	15		0	na	1	Hubei	0	0		all patients aged ≥18 years discharged between January and May 2020 with a confirmed diagnosis of COVID-19, according to the International Classification of Diseases, Clinical Modification codes revision 10 (U07.100, U07.100.00x, U07.100.00 × 001, U07.100.00 × 002, U07.100.00 × 003), when available, or through principal diagnosis terms noted at discharge. We excluded patients who were transferred…	1	0	MD					55.9	15.6		4168	4771	8939	332	8939	390					2208
841	https://doi.org/10.1186/s13054-020-03340-4	WU C	2020	China	Asia	20/1-24/2/2020	1	to compare the risk of death between COVID‑19‑related ARDS patients with corticosteroid treatment and those without	60‑day in‑hospital death	0		1	Jin Yin-tan Hospital	1		0	Wuhan	0	Hubei	0	0		all adult patients with confirmed COVID-19 according to WHO interim guidance [18] and patients were admitted between January 20, 2020, and February 24, 2020 and who developed ARDS according to the WHO definition for analysis. To avoid the influence of early mortality before cortical steroid presenting treatment efficacy, patients who died or discharged within 2 days on hospital admission were exc…	1	1	MD					60.7	14.1		234	148	382	203	382						226
905	https://doi.org/10.1111/dom.14086	ZHANG Y	2020	China	Asia	8/2-21/3/2020	1	to explore whether COVID-19 patients with diabetes and secondary hyperglycaemia have different clinical characteristics and prognoses than those without significantly abnormal glucose metabolism.	a composite outcomes defined as admission to an intensive care unit (ICU), the use of mechanical ventilation (both invasive and noninvasive types) or death	0		1	Tongji Hospital	1		0	Wuhan	0	Hubei	0	0		adult COVID-19 patients hospitalized in three wards of Tongji Hospital in the Zhongfa district of Wuhan from 8 February to 21 March 2020. Patients were diagnosed according to the guidelines for COVID-19 issued by the Chinese National Health Committee (version 7). Only patients with moderate, severe and critical cases were sent to our centre.	0	0	1					62.7	14.2		85	81	166	24	166	7					38				5	0
924	https://doi.org/10.1136/bmjdrc-2020-001343	YAN Y	2020	China	Asia	10/1-24/2/2020	1	to investigate the clinical characteristics of patients with severe covid-19 with diabetes mellitus, and the association of diabetes with the outcome in patients with severe covid-19	NA (30-day survival rate)	0		1	Tongi Hospital	1		0	Wuhan	0	Hubei	0	0		Inclusion criteria: (1) Adults (over 18 years old). (2) Laboratory confirmation of covid-19 by real-time PCR. (3) Chest CT findings meeting the standard for diagnosis of covid-19. Patients were admitted under the following exclusion criteria: (1) Missing data on clinical characteristics. (2) Missing data on laboratory characteristics. (3) Secondary diabetes. (4) Type 1 diabetes.	0	0	1	193		64	49-73				114	79	193	108	193	92					136
960	https://doi.org/10.1016/j.jinf.2020.04.012	XU B	2020	China	Asia	26/12/2019-1/3/2020	0	to investigate the relationship between T lymphocyte subset and in-hospital death and severity of illness among hospitalized patients with COVID-19	NA (in-hospital mortality, severity of illness)	0		1	Hubei Provincial Hospital of traditional Chinese and Western medicine	1		0	Wuhan	0	Hubei	0	0		continuing patients with confirmed COVID-19 and hospitalized from Dec 26, 2019 to Mar 1,2020 at Hubei Provincial Hospital of traditional Chinese and Western medicine, Wuhan, China.	1	0	1	187		62	480,5-71,00				103	84	187	28	187	62	0				113
961	https://doi.org/10.1172/jci140617	LIU J	2020	China	Asia	29/12/2019-16/3/2020	1	to explore the roles of corticosteroids and their influence on clinical outcomes in confirmed severe COVID-19–related ARDS	mortality from COVID-19 with ARDS	0		0	noms des 5 "tertiary hospitals" non indiqués y compris dans les fichiers supplémentaires	5		0	na	0	na	1	0		Patients with severe COVID-19–related acute respiratory distress syndrome (ARDS) were included from December 29, 2019 to March 16, 2020 in 5 tertiary Chinese hospitals.	1	1	1	774		64	54-73				452	322	774	294	774		235				409
999	https://doi.org/10.1016/j.chom.2020.07.005	WANG N	2020	China	Asia	15/1-31/3/2020	0	to evaluate the association of the use of IFN-a2b with COVID-19 disease progress and uncover potential risk of IFN therapy for COVID-19 patients.	mortality	0		0	nom de 2 hôpitaux non indiqués, 2 cities in Hubei province	2		0	"2 adjacent cities"	1	Hubei	0	0		admitted patients with confirmed COVID-19 diagnosis who underwent anti-viral therapies in two regional medical centers of adjacent cities in Hubei, China	0	0	MD												504
1001	https://doi.org/10.1097/md.0000000000022847	LI HY	2020	China	Asia	1-29/2/2020	0	to retrospectively analyze the epidemiological and clinical characteristics of 132 patients with real-time RT-PCR-confirmed SARS-CoV-2 infections in Wuhan Fourth Hospital during a 1 month period.	overall survival	0		1	Wuhan Fourth Hospital	1		0	Wuhan	0	Hubei	0	0		patients who were hospitalized at Wuhan Fourth Hospital from February 1 to 29, 2020 and were subsequently discharged or deceased	1	0	1	132				58.8	12.9		74	58	132	26	132						46
1053	https://doi.org/10.3389/fendo.2020.00478	LIU Z	2020	China	Asia	8/2-15/4/2020	1	to investigate the clinical courses and outcomes of diabetes mellitus patients with coronavirus disease 2019 (COVID-19) in Wuhan	the survival of patients (alive vs. dead) and their highest level of illness severity	0		1	Leishenshan Hospital	1		0	Wuhan	0	Hubei	0	0		patients diagnosed with COVID-19 at Leishenshan Hospital between February 8, 2020 and April 15, 2020	1	0	MD								454	480	934	13	934						98
1057	https://doi.org/10.1164/rccm.202003-0543oc	DU Y	2020	China	Asia	9/1-15/2/2020	1	To report the clinical features of 85 fatal cases of COVID-19 in two hospitals in Wuhan	NA	0		0	Hannan Hospital and Wuhan Union Hospital	2		1	Wuhan	0	Hubei	0	0		All consecutive inpatients with severe, confirmed COVID-19 admitted to the two hospitals between January 9, 2020, and February 15, 2020, and with a fatal outcome of Covid-19 between January 9, 2020, and February 15, 2020	1	1	1	33	57	65.8	14,2			14-86	62	23	85	85	85						65
1100	https://doi.org/10.1097/md.0000000000023923	FAN L	2021	China	Asia	20/1-15/3/2020	1	to investigate the administered medications and intervention times for 55 patients confirmed to have COVID-19 who completely recovered after being transferred to Shenyang Sixth People’s Hospital	total patient recovery rate	0		1	Shenyang Sixth People’s Hospital (Shenyang, Liaoning, China)	1		0	Shenyang	0	Liaoning	0	0		all 55 consecutive patients with COVID-19 who were treated between January 20 and March 15, 2020 at Shenyang Sixth People’s Hospital (Shenyang, Liaoning, China); none were excluded	1	0	1	55				46.8	14.41		30	25	55	0	55						7
1118	https://doi.org/10.1097/md.0000000000022766	RAO X	2020	China	Asia	24/12/2019-25/3/2020	1	to evaluate the association between overweight and severity, drug response, and clinical outcomes of novel coronavirus disease 2019 (COVID-19)	discharge or death	1	infectious diseases ward	0	Union Hospital	1		0	Wuhan	0	Hubei	0	0		COVID-19 patients admitted to the infectious disease ward of the Union Hospital, Tongji Medical College, Huazhong University of Science and Technology from December 24, 2019, to March 25, 2020. Eligible patients had been diagnosed with COVID-19 upon hospital admission: throat-swab samples positive for SARS-CoV-2 RNA accompanied by related symptoms such as fever, cough, shortness of breath, or dif…	0	0	1	240	184	48	23-87				111	129	240	25	240						51
1137	https://doi.org/10.1186/s12931-020-01510-0	DU H	2020	China	Asia	15/2-14/3/2020	1	to describe a 6‑month follow‑up of functional status of COVID‑19 survivors.	functional status of the COVID-19 patients at a six-month follow-up by using a PCFS interview	0		1	Tumor Center of Union Hospital (Wuhan, China)	1		0	Wuhan	0	Hubei	0	0		consecutive laboratory-confirmed COVID-19 patients who had been consecutively admitted to the Tumor Center of Union Hospital (Wuhan, China) between 15 February and 14 March 2020 and who have been followed-up at a 6-month after discharge.We excluded patients if they did not undergo a post-COVID-19 functional status scale (PCFS) interview at six-month follow-up after discharge or had a PCFS > 0 at …	1	1	1	164	92			61.8	13.6		84	80	164	6	164						20
1140	https://doi.org/10.1001/jamacardio.2020.1017	GUO T	2020	China	Asia	23/1-23/2/2020	1	to investigate the association of underlying CVD and myocardial injury with fatal outcomes of patients with COVID-19	COVID-19–associated death	0		1	Seventh Hospital of Wuhan City	1		0	Wuhan	0	Hubei	0	0		consecutive patients with COVID-19 hospitalized at the Seventh Hospital of Wuhan City, China, from January 23, 2020, to February 23, 2020	1	0	MD					58.5	14.66		91	96	187	43	187						106
1152	https://doi.org/10.2215/cjn.04650420	CHENG Y	2020	China	Asia	18/1-28/2/2020	1	to evaluate the incidence, risk factors, and prognosis of AKI in adult patients with COVID-19 in a tertiary teaching hospital	NA (in hospital mortality)	0		1	Sino-French New City branch of Tongji Hospital (Wuhan, China)	1		0	Wuhan	0	Hubei	0	0		patients who were diagnosed with COVID-19 and admitted to the Sino-French New City branch of Tongji Hospital from January 18 to February 28, 2020 (n51449). We excluded patients aged ,18 years (n=13), patients with a history of maintenance dialysis or kidney transplantation (n=19), and patients who were missing serum creatinine on admission (n=25).	1	0	1	1392		63	50-71				711	681	1392	199	1392	140					657
1164	https://doi.org/10.1002/cncr.33042	ZHANG H	2020	China	Asia	5/1-18/3/2020	1	to investigate the clinical manifestations and outcomes of patients with cancer who are diagnosed with COVID-19.	overall survival	0		0	Zhongnan Hospital of Wuhan University, Leishenshan Hospital, the Fifth Hospital of Wuhan, the Seventh Hospital of Wuhan, and Wuhan Hankou Hospital	5		1	Wuhan	0	Hubei	0	0		All hospitalized patients with COVID-19 who were treated at 5 institutions in Wuhan from January 5 to March 18, 2020. Inclusion criteria included: 1) confirmation of a diagnosis of COVID-19 based on the fifth edition criteria; 2) a prior confirmed histological and/or clinical diagnosis of cancer; and 3) available information regarding current and prior cancer treatments. There were no exclusion c…	1	1	1	72	91	66	36-98				60	47	107	23	107						39
1196	https://doi.org/10.1016/j.jcmg.2020.05.004	HUANG L	2020	China	Asia	2019-01/04/2020	1	to evaluate cardiac involvement in patients recovered from COVID-19 who reported cardiac symptoms, using cardiac CMR as a sensitive imaging tool.	NA	0		1	Tongji Hospital	1		0	Wuhan	0	Hubei	0	0		Consecutive patients since March 2020 who were initially referred for cardiac CMR examination due to cardiac symptoms and who met the following inclusion criteria were retrospectively included: 1) patients were previously confirmed with SARS-CoV-2 infection using reverse transcription-polymerase chain reaction (RT-PCR) swab test (12); 2) patients were considered recovered by the discharging crite…	1	1	1	26		38	32-45				10	16	26	0	26						13
1207	https://doi.org/10.1186/s40249-020-00723-1	ZHAO Y	2020	China	Asia	13/1-4/3/2020	0	to analyse the clinical characteristics and abnormal immunity of the confirmed COVID-19 non-survivors.	NA (death)	0		1	Renmin Hospital of Wuhan University	1		0	Wuhan	0	Hubei	0	0		patients who died from confirmed COVID-19 between January 13 and March 4, 2020 in Renmin Hospital of Wuhan University, the designated hospital for treating severe patients with COVID-19 in Wuhan, China. A total of 414 randomly recruited patients with confirmed COVID-19 who were discharged from the same hospital during the same period served as control. All patients were confirmed of COVID-19 acco…	0	1	1	539		58.0	43.0-69;0			16-97	255	284	539	125	539						249
1219	https://doi.org/10.1681/asn.2020030354	XIONG F	2020	China	Asia	1/1-10/3/2020	1	to describe clinical characteristics of hemodialysis patients with COVID-19 and or interventions to control COVID-19 in hemodialysis centers	NA	0		0	65 centers of Wuhan Hemodialysis Quality Control Center (WHQCC)	65	Wuhan Hemodialysis Quality Control Center (WHQCC)	1	Wuhan	0	Hubei	0	0		All all patients undergoing MHD in Wuhan and identified as having laboratoryconfirmed COVID-19	1	1	1	131				63.3	13.2		75	56			131						19
1228	https://doi.org/10.1186/s12902-021-00896-2	ZHENG J	2021	China	Asia	22/1-17/3/2020	1	to evaluate whether changes in the HPT axis are associated with the severity of prognosis of COVID-19 and to explore the risk factors associated with these changes	use of invasive mechanical ventilation (IMV), admission to the intensive care unit (ICU), or death events	1	West Campus unit	0	West campus of Wuhan Union Hospital.	1		0	Wuhan	0	Hubei	0	0		COVID-19 inpatients of the West Campus unit of Wuhan Union Hospital. Exclusion criteria: (i) 13 patients had incomplete medical history/treatment history, (ii) 16 patients had preexisting thyroid dysfunction, (iii) 5 patients had hyperthyroidism, (iv) 13 female patients were found to be pregnant, (v) 7 patients had end-stage of chronic organ dysfunction, (vi) the 11 patients were administered dop…	1	1	1			61	51-69				112	123	235		235						59
1240	https://doi.org/10.1093/ofid/ofaa432	CHEN SL	2020	China	Asia	14/1-10/3/2020	1	to determine the clinical and epidemiological results of all confirmed COVID-19 patients who were discharged from January 14 to March 10, 2020 and followed up for 28 days.	NA	0		0	Guangdong Provincial People’s Hospital (Guangdong Academy of Medical Sciences), Guangdong Second Provincial General Hospital, The Third Affiliated Hospital of Sun Yat-sen University, Nanfang Hospital of Southern Medical University, The First Affiliated Hospital of Guangzhou Medical University, Guangzhou Eighth People’s Hospital, Guangzhou Women and Children’s Medical Center, The Third People’s Ho…	32		0		1	Guangdong	0	0		All confirmed COVID-19 patients who were discharged from January 14 to March 10, 2020 and followed up for 28 days	1	1	1	1282	1211	43.00	32.00-57.00				626	656			1282						162
1309	https://doi.org/10.3389/fmed.2020.00347	JIANG S	2020	China	Asia	19/1-20/2/2020	1	to investigate the incidence, characteristics, risk factors, and clinical outcomes of liver injury in patients with COVID-19.	NA	0		0	non nommés "three tertiary hospitals designated to treat patients with COVID-19 in Zhejiang Province, China"	3		1		0	Zhejiang	0	0		From January 19, 2020 to February 20, 2020, inpatients confirmed with COVID-19 (≥18 years). Patients were excluded on the basis of the following criteria: (1) pregnancy in women, (2) age under 18 years, and (3) liver injury on admission.	0	0	1	131				51.2	16.1		70	61			131	27					66
1312	https://doi.org/10.21037/atm-21-1561	HUANG F	2021	China	Asia	25/1-25/2/2020	1	to explore the risk factors for extrapulmonary organ injury and the association between extrapulmonary organ injury and the prognosis in COVID-19 patients	NA	0		1	Wuhan Tongji hospital	1		0	Wuhan	0	Hubei	0	0		All the patients enrolled in the study were severe and critically ill patients who were diagnosed with SARS-CoV-2 pneumonia according to the World Health Organization (WHO) interim guidelines by positive result of a realtime reverse transcription polymerase chain reaction (RTPCR) assay of nasal and (or) throat-swab sampling and who were admitted to the hospital from January 25, 2020, to February …	1	0	1	349				61.73	14.64		182	167	349	140	349						226
1354	https://doi.org/10.2147/idr.s335868	ZHAO X	2021	China	Asia	1/2-6/3/2020	0	To describe clinical features and gastroscopic findings of Covid-19 patients with gastrointestinal bleeding, and factors associated with occult gastrointestinal bleeding	NA	0		0	Wuhan Tongji Hospital, Jin Yin-tan Hospital, and Wuhan Union Hospital	3		1	Wuhan	0	Hubei	0	0		laboratory-confirmed COVID-19 patients and who performed fecal or gastric occult blood from Wuhan Tongji Hospital (designated hospital for COVID-19), Jin Yin-tan Hospital (designated hospital for COVID-19) and Wuhan Union Hospital main district (non-designated hospital) between February 1, 2020 and March 6, 2020.	0	1	1	368		57	39,0-68,0				191	177	368	65	368	37					153
1296	https://doi.org/10.5152/turkthoracj.2021.20180	LOTFY SM	2021	Egypt	Africa	21/3-8/6/2020	0	to test the potential benefits of HCQ on viral conversion, reducing the need for ICU, mechanical ventilation, and its impact on mortality.	NA (symptoms resolution, need for ICU admission, non-invasive or invasive ventilation, duration till conversion, and mortality)	0		1	Saudi National Hospital	1		0	Mecca	0		0	0		Patients (aged ≥18 years) included were those who were admitted due to clinical and radiological picture suggestive of COVID-19, with documented qualitative RT-PCR swab positive for SARS-CoV2 virus. Patients with undetermined RT-PCR results, no follow-up PCR, or with severe disease were excluded. Patients with a history of arrhythmias or those who were receiving treatment for the same were exclud…	0	0	1	202				55.05	10.15		162	40	202	11	202	53		99	99	0
31	https://doi.org/10.1016/j.jgar.2020.08.001	DUBERNET A	2020	France	Europa	11/3-17/4/2020	1	to evaluate the prognosis of COVID-19 patients in Réunion Island, with a particular focus on the medical management of patients with hypoxaemic pneumonia.	pharmalogical interventions	0		1	Centre Hospitalier Universitaire Felix-Guyon	1		0		0	Reunion Island	0	0		All patients with hypoxaemic pneumonia (i.e. pneumonia requiring oxygen to achieve oxyhaemoglobin saturation >94%) due to COVID-19 were consecutively evaluated.	1	0	1										164	0	164	10		23	23	0	12	0			0	0
121	https://doi.org/10.1371/journal.pone.0252388	SAIB A	2021	France	Europa	15/3-2/4/2020	1	to describe the effects of HCQ/AZT on mortality and need for mechanical ventilation in patients hospitalized for COVID-19 pneumonia, during the first wave pandemic in France.	acomposite of mortality and need for invasive mechanical ventilation (i.e. which required orotracheal intubation), during the first 28 days after hospital admission	0		1	Montfermeil community hospital	1		0	Montfermeil	0		0	0		inpatients hospitalized for COVID-19. excluded ifthey required invasive mechanically ventilation (i.e. requiring orotracheal intubation) or were transferred in intensive care medicine department within the first 24 hours, were recused for intensive care due to futility, or died within the first 24 hours	1	0	1	203				59.6	16.8		120	83	203		203			60	60	0
275	https://doi.org/10.1093/cid/ciaa791	PACCOUD O	2021	France	Europa	28/1-19/3/2020	1	to evaluate the efficacy and safety of compassionate use of HCQ in hospitalized patients with mild to severe COVID-19 infection compared with SOC patients	time to unfavorable outcome, defined as: death, admission to an ICU, or decision of nonadmission to an ICU because of active care limitations, whichever came first	1	infectious diseases ward	0	AP-HP Pitié Salpétrière	1		0		0		0	0		all patients hospitalized in the infectious diseases ward of the Pitié-Salpêtrière University hospital from January 2020 with a diagnosis of COVID-19. Patients who were admitted in the infectious diseases ward after a stay in an intensive care unit (ICU) were excluded from analysis, as were patients unable to provide an informed consent, those treated with another experimental treatment, and thos…	1	0	1	116											116			43	43	0
370	https://doi.org/10.1016/j.metabol.2021.154703	PIETRI L	2021	France	Europa	19/3-27/4/2020	0	to study whether excess body weight per se was an independent risk factor for developing a severe form of COVID-19	The occurrence of a serious event was defined as a high debit oxygen requirement over 6 L/min, admission into ICU or death	1	Internal Medicine Department	0	La Conception-Hospital	1		0	Marseille	0		0	0		patients with SARS-CoV-2 infection confirmed by a positive nasopharyngeal realtime reverse-transcriptase polymerase-chain-reaction (RT-PCR) and hospitalized in the COVID-19 units of the internal medicine department in La Conception University Hospital; We excluded patients with undernutrition (BMI < 18.5 kg/ m2) and hemodialysis patients to avoid confounding factors of serious events	1	0	1	113	87			65.4	15.0		58	55	113	0	113	19		103	103	0
684	https://doi.org/10.1016/j.jinf.2020.08.045	KEVORKIAN JP	2021	France	Europa	11/3-27/4/2020	1	to address the effectiveness of early short-course corticosteroid/furosemide treatment in the non-critically ill COVID-19 patient	invasive MV requirement (corresponding to care escalation from ward to ICU) or 28 day mortality	0		1	AP-HP Lariboisière	1		0		0		0	0		All successive COVID-19 patients with pneumonia requiring oxygen admitted to our non-critical medical ward from 03/11/2020 to 04/27/2020	1	0	MD			75	63-83				86	33	119	39	119			20	20	0	26				1	1
887	https://doi.org/10.3390/v13050758	THOREAU B	2021	France	Europa	6-28/4/2020	1	to identify clinical, laboratory, and CT-scan predictive factors of PE occurrence as well as prognostic factors for death and/or transfer to ICU in non-ICU COVID-19 patients hospitalized during more than 24 h	PE occurrence	0		0	multicenter (18 participating French hospitals) observational French CLOTVID cohort : pas d'indication sur les centres participants en dehors de la liste des auteurs (mais structures >18). Contient des hopitaux de l'APHP.	18		0		0		1	0		all consecutive adults (≥18 years old) with confirmed COVID-19 infection (positive RT-PCR) hospitalized in a participating Internal Medicine and Pneumology ward and for whom an in-hospital CT pulmonary angiography (CTPA) was performed for clinical suspicion of PE based on the presence of chest pain, tachycardia, electrocardiogram abnormality, dyspnea, worsening of SpO2 or an increase of oxygen re…	1	1	1	86	170	66	55-77				50	36	86	7	86	7		24	MD	MD	16				8	8
923	https://doi.org/10.1016/j.diii.2021.06.007	MOUSSEAUX E	2021	France	Europa	13/3-1/4/2020	1	to evaluate the potential association between atherosclerotic plaque burden detected by non-ECG-gated CT at admission and clinical outcomes including 6-month mortality in a consecutive series of hospitalized confirmed COVID-19 patients	Mortality	0		1	AP-HP HEGP	1		0		0		0	0		all consecutive adult patients (≥ 18 years) hospitalized in our institution (HEGP Hospital) for COVID-19 between March 13 and April 1, 2020 for at least one day, who underwent chest CT at admission and reverse transcriptase-polymerase chain reaction testing positive for COVID-19	1	1	1	169				65.6	18.8	30-95	118	51	169	14	169	53
928	https://doi.org/10.1016/j.kint.2020.08.005	CAILLARD S	2020	France	Europa	1/3-21/4/2020	1	to explore characteristics and clinical outcomes of recipients of kidney transplants included in the French nationwide Registry of Solid Organ Transplant Recipients with Covid-19	NA	0		0	French SOT COVID Registry (multiples hopitaux dont APHP) Sophie Caillard and Bruno Moulin, Service de Néphrologie et Transplantation, Hôpitaux Universitaires de Strasbourg, Strasbourg; Samira Fafi-Kremer, Laboratoire de Virologie, Hôpitaux Universitaires de Strasbourg, Strasbourg; Marc Hazzan, Service de Néphrologie, Hôpital Huriez, Lille; Dany Anglicheau, Service de Néphrologie et Transplantatio…	md		0		0		1	0		kidney transplant recipients with COVID-19 who were included in the French nationwide registry of patients with COVID-19 and a history of solid organ transplantation was established under the auspices of the French-Speaking Society of Transplantation as of April 21, 2020	1	1	1		152	61.6	50,8-69,0				162	81	243	43	243	88		60	60	0					13	0
1080	https://doi.org/10.1016/j.acvd.2021.04.002	WEIZMAN O	2021	France	Europa	26/2-20/4/2020	1	to describe the burden and impact of cardiovascular comorbidities in women through a large multicentre cohort of patients hospitalized for COVID-19	transfer to an ICU or in-hospital death	0		0	QS Critical COVID	24		0		0		1	0		all consecutive adult patients admitted to hospital with a diagnosis of SARS-CoV-2 infection in 24 centres between 26 February and 20 April 2020. According to World Health Organization criteria, SARS-CoV-2 infection is defined as a positive result of real-time reverse transcriptase polymerase chain reaction of nasal and pharyngeal swabs or lower respiratory tract aspirates (confirmed case), or as…	1	0	1	2671							1666	1212	2871	190	2878	551		499	0	499	214
1181	https://doi.org/10.1371/journal.pone.0240645	ALVISET S	2020	France	Europa	27/3-23/4/2022	1	to describe the characteristics and outcomes of patients supported with CPAP in our hospital during the SARS-CoV-2 outbreak	CPAP discontinuation	0		1	Delafontaine	1		0	Saint-Denis	0		0	0		all consecutive adults with proven COVID-19 treated with face-mask CPAP in ICU or in wards between 27th March and 23 April	1	1	1		49	65	54-71				36	13	49	12	49	8	19	17	17	0	29	7	7
1268	https://doi.org/10.3390/jcm10245891	SANCHEZ-RICO M	2021	France	Europa	24/1-1/5/2020	1	to compare mortality rates between Covid-19 inpatients who received hydroxyzine at hospital admission and those who did not	in-hospital all-cause mortality from study baseline until 1 May 2020	0		0	AP-HP	36	data from the Assistance Publique-Hôpitaux de Paris (AP-HP) Health Data Warehouse [23,42–45], which includes data on all patients who have been admitted for COVID-19 to any of 36 Greater Paris University hospitals.	0		1		0	0		all adults aged 18 years or over who had been hospitalized in these medical centers for COVID-19. COVID-19 was ascertained by a positive reverse-transcriptase-polymerase-chain-reaction (RT-PCR) test on nasopharyngeal or oropharyngeal swab specimens.	1	0	1	15103							7238	7865	15103	1589	15103		13213
650	https://doi.org/10.1097/md.0000000000024893	VILLA L	2021	Germany	Europa	24/2-17/6/2020	0	to find risk factor what predisposes dialysis and kidney transplant patients to an unfavorable outcome of COVID-19?	NA	0		0		3		0		1		0	0		all regional (in the county of Heinsberg in the western part of Germany) patients on chronic renal replacement therapy developing COVID-19 or positivity for SARS-CoV2 as the local institutions covering and treating the vast majority of renal patients in the area.	0	1	MD		3										10	6	10	0	0	0	0	0			0	0
271	https://doi.org/10.1080/20477724.2021.1893485	MYLONA E	2021	Greece	Europa	1/3-18/5/2020	0	to describe the clinical characteristics, the clinical course, the risk factors, and the outcomes of patients with COVID-19 treated at a major Greek hospital during the spring pandemic outbreak	ICU admission and death	0		1	Evaggelismos Hospita	1		0	Athens	0	0	0	0		admitted between March 11 and May 18, 2020 patients: with laboratory (real-time reversetranscriptase polymerase-chain reaction assay on nasopharyngeal swab specimens) confirmed SARS-Cov2 infection who were then immediatly admitted in the Covid-19 ward.	0	0	1	85							49	36	85	9	85	68		76	76	0	5
1032	https://doi.org/10.5603/arm.a2021.0087	TZOUVELEKIS A	2021	Greece	Europa	26/2-15/5/2020	0	to identify detailed baseline characteristics, outcomes and treatment approaches of a large (based on our national standards) cohort of hospitalized patients with COVID-19 during the first wave of the pandemic.	NA	0		0	Department of Internal and Respiratory Medicine, University Hospital of Patras, 1st and 2nd Academic Department of Respiratory Medicine, SOTIRIA and ATTIKON General Hospital, National and Kapodistrian University of Athens, 4th and 5th Department of Respiratory Medicine, SOTIRIA General Hospital, Athens and Department of COVID-19, Papanikolaou General Hospital, Thessaloniki,	6		0		0		1	0		patients hospitalized for COVID-19 in 6 reference centers in north, central and south Greece From February 26th, when the first case was documented, till May 15th, 2020	1	0	1	187		60	57,6-64				123	64	187	8	187			170	170	0		2	2		5	0
222	https://doi.org/10.1016/j.ihj.2020.10.005	KUNAL S	2020	India	Asia	article received 7/7/20	1	to determine the CV complications in symptomatic COVID-19 patients and its impact on the disease outcomes.	occurrence of COVID-19 related death.	0		1	nom de l'hopital non cité mais auteurs travaillant : SMS Medical College, Jaipur, Rajasthan, India	1		0	Jaipur	0		0	0		Consecutive symptomatic laboratory confirmed COVID19 inpatients with cardiac markers	1	1	1	108				51.2	17.7		70	38			108			99	99	0
529	https://doi.org/10.1183/13993003.00265-2021	PEREZ-NIETO OR	2022	International	Multicontinental	1/5-12/6/2020	1	to evaluate intubation and mortality risk in conscious patients with COVID-19 who underwent awake prone positioning during hospitalisation	successful orotracheal intubation for invasive mechanical ventilation	0		0	see Appendix 2 (supplementary data)	27		0		0	autres états que Tabasco (2 études au Mexique : Mexico : 529 et 57)	0	1	Mexico, Ecuador	Inclusion criteria: 1) age ⩾18 years, 2) positive test for severe acute respiratory syndrome coronavirus 2 (SARS-CoV-2) or imaging study compatible with COVID-19, 3) clinical record available in accordance with the official Mexican standard (NOM-004-SSA3-2012) or equivalent in Ecuador, 4) room air SpO2 <94% upon admission to the emergency department and 5) two or more of the following symptoms: e…	1	0	1	734				54.3	14.2		600	227	827	220	827	142		351	237	114	153				47	0
542	https://doi.org/10.1007/s10238-021-00684-1	PEPE M	2021	international	Multicontinental	Until May 5, 2020	1	to investigate the baseline clinical characteristics, the predictors of adverse outcomes, the in-hospital treatment, and the outcome of a wide cohort of patients younger than 65 years admitted for COVID-19	death from any cause occurring during hospital stay	0		0		39		0		0		0	1	Spain, Italy, Germany, Canada, Ecuador, Cuba, China	all consecutive patients discharged (deceased or alive) after hospital admission for confirmed or highly suspected SARS-CoV-2 infection and accrued in the multicenter international HOPE-COVID-19 (Health Outcome Predictive Evaluation for COVID-19) Registry	1	0	1								3373	2373	5746	1167	5746	521		4781	0	4781	1516				467	467
249	https://doi.org/10.1001/jamanetworkopen.2020.35699	YANG JY	2021	international	North America	15/4-5/6-2020	1	to assess the potential differences in COVID19–related outcomes between HCWs and matched non-HCW controls	a composite end point of mechanical ventilation or death	0		0	Clinical sites in order of number of patients contributed: Emory University: Ambreen A. Merchant, MBBS, Vaishali A. Patel, MD, Field F. Willingham MD, MPH. Vanderbilt University: Eric F. Howard, RN, BSN, Mary K. West, RN, BSN, Casey L. Koza BS, Patrick S. Yachimski, MD. Grady Memorial Hospital: Emad Qayed, MD, MPH, Rosemary Nustas, MD. Ascension Providence Hospital/Michigan State University: Ali …	36		0	non citées	0	non citées	0	1	Canada, USA	Patients at least 18 years of age were eligible for study inclusion if they (1) had received a confirmed diagnosis of COVID-19 as per local standards of testing, including by antigen-based or nucleic acidbased tests, and (2) were hospitalized for any length of time	1	0	1										1790	334	1790	786		925	MD	MD	218				92	0
728	https://doi.org/10.1007/s40199-020-00353-w	VAHEDI E	2020	Iran	Asia	29/2-23/3/2020	0	to evaluate short-term effects of regimen I (azithromycin, prednisolone, naproxen, and lopinavir/ritonavir) in group I patients in comparison to regimen II (meropenem, levofloxacin, vancomycin, hydroxychloroquine, and oseltamivir) in group II patients in the treatment of COVID-19 infection	Improved outcomes were defined as subsided fever, improved COVID-19 pneumonia (confirmed via CT scans), as well as improvements in symptoms of the upper respiratory system, while failed outcomes of the patients were determined as progression toward a critical condition or death	0		1	Baqiyatallah Hospital	1		0	Teheran	0		0	0		laboratory-confirmedCOVID-19inpatients(≥18 years old) with moderate disease who admitted in two wards of Baqiyatallah hospital, retrospectively enrolled	0	1	1	60							25	35	60	1	60	0	0	30	30	0	30
8	https://doi.org/10.1016/j.cmi.2020.09.014	BARTOLETTI M	2021	Italy	Europa	22/2-30/6/2020	1	To assess the efficacy of corticosteroids in patients with coronavirus disease 2019	30-day mortality from hospital admission	0	non cités (9 centres : three tertiarycare teaching hospitals, five nonteaching tertiary-care hospitals and one secondary-care hospital) mais auteurs dans les centres suivants 1) Infectious Diseases Unit, Department of Medical and Surgical Sciences, Alma Mater Studiorum University of Bologna 2) Intensive Care Unit, Department of Medical and Surgical Sciences (Bologna ?) 3) Infectious Diseases Unit…	0	non cités (9 centres : three tertiarycare teaching hospitals, five nonteaching tertiary-care hospitals and one secondary-care hospital) mais auteurs dans les centres suivants 1) Infectious Diseases Unit, Department of Medical and Surgical Sciences, Alma Mater Studiorum University of Bologna 2) Intensive Care Unit, Department of Medical and Surgical Sciences (Bologna ?) 3) Infectious Diseases Unit…	9		0		0	Emilia-Romagna = Emilie-Romagne (Bologna, Rimini, Forli-Cesena), Lombardia = Lombardie (Milano), Marche = Marches (Pesaro, Ancona), Puglia = Pouilles (Bari)	1	0		consecutive adult inpatients with severe COVID-19, defined as respiratory rate 30 breath per minute, oxygen saturation 93% on ambient air or arterial partial pressure of oxygen to fraction of inspired oxygen 300 mm Hg	1	0	1												1717						695	65			374	0
26	https://doi.org/10.1038/s41598-021-00243-4	GUGLIELMETTI L	2021	Italy	Europa	21/2-15/5/2020	1	to evaluate the impact of the medical interventions on survival in hospitalized COVID-19 patients in the province of Piacenza, Italy	survival	0		0	Guglielmo da Saliceto and Castel San Giovanni (province de Piacenza).	2		0		1	Emilia-Romagna Emilie-Romagne (pr. de Plaisance = Piacenza)	0	0		all inpatients adult (18 years and older) confirmed COVID-19 cases with SARS-CoV-2	1	0	1			71	60-79				597	3	600	199	600	126		474	474	0	266				27	0
91	https://doi.org/10.1371/journal.pone.0248829	BETTI M	2021	Italy	Europa	1/3-30/4/2020	1	to describe the baseline clinical characteristics and highlight the prognostic factors of COVID19 patients aged < 65 years admitted to “SS Antonio e Biagio e Cesare Arrigo” Alessandria’s Hospital in the Piedmont Region in northern Italy	NA	0		1	“SS Antonio e Biagio e Cesare Arrigo” Alessandria’s Hospital	1		0		0	Piemont	0	0		All consecutive adult patients aged between 18–65 years admitted to the Alessandria’s Hospital with laboratory-confirmed COVID-19 from March 1st to April 30th were enrolled. Patients discharged from Emergency Department were excluded.	1	0	1	171									171	11	171	35		143	143	0
167	https://doi.org/10.1016/j.ijid.2020.09.012	SUARDI LR	2020	Italy	Europa	25/2-25/4/2020	1	To investigate risk factors for non-invasive/invasive ventilatory support (NI/I-VS) in patients with coronavirus disease 2019	need for CPAP or BPAP (non-invasive ventilation) or mechanical ventilation	0		1	Santa Maria Annunziata Hospital	1		0	Firenze	0	Toscana = Toscane (Firenze)	0	0		All consecutive adult patients presenting to the emergency department (ED) between February 25 and April 25, 2020 (60 days) and admitted to the Infectious Diseases Unit (IDU) or to the Intensive Care Unit (ICU) with a confirmed diagnosis of COVID-19, were included. The diagnosis of COVID-19 was confirmed by positive result on real-time reverse transcriptase PCR (RT-PCR) for SARS-CoV-2 on nasal an…	1	0	1	97	92	64	54,5-75				60	37	97	9	97	35		88	88	0	44				24	0
320	https://doi.org/10.1080/17476348.2021.1960824	PORTACCI A	2021	Italy	Europa	11/3-31/5/2020	1	To analyze the clinical characteristics and the short-term outcomes of two groups of laboratory-confirmed COVID-19 patients with moderate-to-severe acute respiratory distress syndrome (ARDS) belonging to two different waves of the pandemic	NA	1	intermediate RICU	0	Policlinico Hospital	1		0	Bari	0	Puglia = Pouilles (Bari)	0	0		inpatients with moderate-to-severe ARDS due to COVID-19 pneumonia [6,7] according to the Berlin definition, i.e., a respiratory failure characterized by arterial oxygen partial pressure to fractional inspired oxygen ratio (PaO2/FiO2) <300 mmHg despite positive end-expiratory pressure (PEEP) >5 cmH2O, associated to bilateral chest opacities (not fully explained by effusions, lobar/lung collapse, o…	1	0	MD					69.65	14		70	27	97	42	97	29		71	71	0	25				6	0
342	https://doi.org/10.1111/cts.12860	LAURIOLA M	2020	Italy	Europa	27/2-20/4/2020	1	o assess the efficacy of the combination of HCQ plus azithromycin for hospitalized patients with medium-severe COVID-19.	death	0		1	Policlinico of Monza	1		0	Monza	0	Lombardia = Lombardie (pr. de Monza et de la Brianza)	0	0		all consecutive adult patients diagnosed with COVID-19 aged at least 18 years admitted to our hospital from February 27, 2020, to the April 20, 2020. The only exclusion criteria applied were the presence of contraindications to HCQ or azithromycin (history of G6PD deficiency, cirrhosis, long QT syndrome, or porphyria of any classification, echocardiogram with corrected QT interval ≥ 500 msec, and…	1	0	1	377				71.8	13.4		248	129	377	146	377		63	314	314	0
355	https://doi.org/10.1016/j.cmi.2020.12.010	MUSSINI C	2021	Italy	Europa	21/2-25/5/2020	1	twofold: first to compare the risk of invasive mechanical ventilation (IMV) and mortality by sex and, second, to explore whether variation in specific biomarkers could mediate this difference	The composite endpoint of invasive mechanical ventilation or death	0		1	University Hospital of Modena = meme hopital/355-649-647	1		0	Modena	0	Emilie-Romagna (province de Modena)	0	0		All consecutively enrolled adult patients (_x0015_18 years) with severe COVID-19 pneumonia, defined by the presence of at least one of the following criteria: a respiratory rate (RR) _x0015_30 breaths per minute (bpm), peripheral blood oxygen saturation (SaO2) _x0014_93%, a PaO2/FiO2 ratio <300 mmHg in room air and lung infiltrates >50% within 24e48 hr, were included in the study	1	0	MD			69	54-79				281	134	415	81	415			415	415	0	118				116	0
395	https://doi.org/10.1016/j.cmi.2021.05.023	RAMIREZ GA	2021	Italy	Europa	February - March, 2020	1	To compare the incidence rate of DRESS case in San Raffaelel Hospital (Milan, Italy) among COVID-19 patients during the first three contagion waves to the incidence rate of DRESS cases among nonCOVID-19 patients hospitalized between January 2017 and December 2019	DRESS incidence rate	0		1	San Raffaelel Hospital	1		0	Milan	0	Lombardia = Lombardie (Milano)	0	0		inpatient with DRESS syndrome	1	0	MD							40-74	3	2			5			5	5	0	4	1	1		1	0
396	https://doi.org/10.1007/s00330-020-07013-2	LANZA E	2020	Italy	Europa	25/1-28/4/2020	0	to explore the role of QCT analysis as an outcome predictor for COVID-19	the need for oxygenation support and the need for intubation in patients affected by COVID-19	0		1	IRCCS=tertiary referral University Hospital: Humanitas Clinical and Research Center – IRCCS, Via A. Manzoni 56, Rozzano, 20089 Milan	1		0	Milan	0	Lombardia = Lombardie (Milano)	0	0		Hospitalized patients with laboratory-confirmed SARS-Cov2 cases who received a non-contrast chest CT at admittance in the emergency department.	0	1	1	222	187	66.4	53.8-75.8				163	59	222	64	222			203	203	0
421	https://doi.org/10.1186/s12879-020-05647-7	CATTELAN AM	2020	Italy	Europa	22/2-20/5/2020	1	to analyse the differences between those transferred to the intensive (ICU) and/or sub-intensive care (SICU) units and those who were not in order to identify ris factors for Covid-19 patients who may benefit from advanced supportive care.	a composite endpoint of need of transfer to the ICU and/or the SICU during the hospitalization.	1	infectious diseases ward	0	University Hospital of Padua	1		0	Padova	0	Veneto = Vénétie (Padova = Padoue)	0	0		all adult patients (aged ≥18 years), admitted at the IDU of the University Hospital of Padua between February 22 and May 20, 2020, with laboratory-confirmed SARSCoV-2 infection and hospitalized for ≥24 h; the patients who required being transferred to the ICU/SICU within 12 h from admission and those that were transferred to the IDU after a permanence in the ICU/SICU are excluded.	1	0	1	303	168	62	50-74				182	121	303	19	303	33	0	183	MD	MD					18	0
548	https://doi.org/10.1002/cpt.2245	FUSINA F	2021	Italy	Europa	20/2-10/5/2020	1	to assess the association between corticosteroid therapy and hospital mortality in noncritically ill COVID-19 patients, who had been admitted to the ward for more than 24 hours and who did not need invasive mechanical ventilation (with a score of 3, 4, and 5 on the World Health Organization (WHO) COVID-19 Ordinal Scale for Clinical Improvement (OSCI))	association between corticosteroid use and inhospital mortality.	0		1	Poliambulanza Foundation Hospital	1		0	Brescia	0	Lombardia = Lombardie (Brescia)	0	0		Patients were included in the study if they had a severe acute respiratory syndrome coronavirus 2 (SARS-CoV-2)–positive reverse transcriptase real-time polymerase chain reaction test on biological material obtained from a nasopharyngeal swab, if they had been admitted to a nonintensive ward, and if they did not receive invasive mechanical ventilation at the time of enrollment. Patients with a sco…	1	0	1	1311							854	457	1311	305	1311	109
647	https://doi.org/10.1016/j.jchf.2020.10.009	BOTTIO T	2021	Italy	Europa	Until July 01, 2020	0	to identify clinical variables and therapeutic strategies associated with a worse outcome, focusing on immunosuppressive therapy modulation and its possible interactions with anti-inflammatory medication and antiviral drugs.	COVID19 infection prevalence and case fatality rate in heart transplant patients	0		0	non cités mais auteurs des hopitaux suivants : Cardiac Surgery Unit, Cardiac Thoracic and Vascular Department, Niguarda Hospital, Milan, Italy; Transplant Cardiology Unit, Cardiac Thoracic and Vascular Department, Niguarda Hospital, Milan, Italy; eCardiac, Thoracic, Vascular and Transplant Department, Policlinico S. Orsola-Malpighi, University of Bologna, Bologna, Italy; fDivision of Cardiac Surg…	7		0	Milan, Padua, Bergamo, Bologna, Turin, Verona, Udine	1	Emilia-Romagna = Emilie-Romagne (Bologna), Friuli-Venezia Giulia = Frioul-Vénétie Julienne (Udine), Lombardia = Lombardie (Milan, Bergamo), Piémont =Piemonte (Turin), Véneto = Vénétie (Verona, Padua), = Northern Italy	0	0		heart transplant recipients with positive nasopharyngeal reverse transcriptase-polymerase chain reaction tests for SARS-CoV-2 at 7 heart transplant centers	0	1	1	38									38	14	38	4		35	35	0	10				1	0
649	https://doi.org/10.1089/aid.2020.0305	MILIC J	2021	Italy	Europa	21/2-9/4/2020	1	to evaluate both positive outcomes, including reduction of respiratory support aid and duration of hospital stay, and negative ones, including mortality and a composite of IMV or death, in patients with COVID-19 pneumonia treated with or without oral darunavir/ cobicistat (DRV/c, 800/150 mg/day) used in different treatment durations	mortality and a composite of IMV or death	0	non précisé : tout l'hopital ?	1	Policlinico Hospital = meme hopital/355-649-647	1		0	Modena	0	Emilie-Romagna (province de Modena)	0	0		consecutive HIV-negative patients with COVID-19 (confirmed through reverse-transcriptase–polymerase chain reaction assays performed on nasopharyngeal swab specimens) pneumonia admitted at Policlinico Hospital, Modena, Italy between 21 February and April 9, 2020	1	0	1	273	137			64.6	13.2		207	66	273	45	273						80				117	0
704	https://doi.org/10.1371/journal.pone.0256903	PAFUNDI PC	2021	Italy	Europa	13/3-30/6/2020	1	to retrospectively assess the frequency of use of drugs, both as a single class and in association with each other, and the effects of therapeutic regimens started in hospitalized patients, classified according to WHO COVID-19 severity scale [18], on inhospital mortality	in-hospital mortality	0	- Unit of Internal Medicine, Department of Advanced Medical and Surgical Sciences, University of Campania “Luigi Vanvitelli”, Naples), - Centro COVID A.O.U. Vanvitelli, Department of Mental Health and Public Medicine, Naples); - Cotugno Hospital—U.O.C. Respiratory Infectious Diseases, U.O.C. Anestesia and Intensive Care Unit, U.O.C. Infectious Diseases of the Elderly, U.O.S.D. Infectious Diseases…	0	Cotugno Hospital, - Ospedale Del Mare, - "Santa Maria delle Grazie" Hospital, - Loreto Mare Hospital, - Sant'Ottone Frangipane Hospital, - Moscati Hospital, - Madonna della Neve" Hospital, - Cardarelli Hospital, - "Giovanni da Procida" Hospital, - Sebastiano Hospital, Maddaloni Hospital	18		0	Ville de Naples (Naples, Pozzuoli, Boscotrecase), Avellino (Avellino), Salerno (Salerno), Caserta (Caserta)	1	Campania = Campanie (Naples Napoli, Avellino, Salerno, Caserta)	0	0		all adult patients (>= 18 years) with laboratory confirmed SARS-CoV-2 infection, who completed their hospitalization (discharged or dead) in the period between March 13, 2020 and June 30, 2020, of whom clinical records were available	1	0	1	618	330			65	15.2		379	239	618	143	618			429	429	0	227
713	https://doi.org/10.1038/s41598-021-92236-6	RIVA G	2021	Italy	Europa	April-June 2020	1	to obtain information on putative MDW associations with other inflammatory markers, disease courses and final outcome.	Monocyte volume Distribution Width (MDW)	0	single center dans Infectious unit and intensive Care Unit à Modena. Affifliations auteurs : 1/Department of Anesthesia and Intensive Care, University of Modena and Reggio Emilia, Intensive Care Unit, AOU Policlinico, Modena, 2/Infectious Diseases Clinics, AOU Policlinico, Modena,	1	AOU (Azienda Ospedaliero-Universitaria ?) di Modena aussi appelé AOU policlinico	1		0	Modena	0	Emilie-Romagna (province de Modena)	0	0		consecutive COVID-19 patients (Table 1), admitted to either Infectious Disease (n = 68) or Intensive Care (n= 19) Units in Modena (Italy) within a 6-week timeframe (April-June 2020)	1	0	MD		55			66	16	16-97	46	41	87	16	87	19					25				42	0
871	https://doi.org/10.1007/s40620-020-00875-1	RUSSO E	2021	Italy	Europa	25/2-13/4/2020	1	to define the prevalence of kidney disease and the incidence of acute kidney failure in a large cohort of adult patients with COVID-19	development of acute kidney injury (AKI)	0	1	1	Policlinico San Martino Hospital	1		0	Genoa	0	Liguria (Genova)	0	0		all adult patients (aged ≥ 18 years) with at least one respiratory sample positive for SARS-CoV-2 by polymerase chain reaction (PCR) admitted to the Policlinico San Martino Hospital, Genoa, Italy between February 25th, 2020, and April 13th, 2020	1	0	1	777				70	16		458	319	777	275	777		243	685	685	0	716				245	0
873	https://doi.org/10.1155/2021/5556207	DI CASTELNUOVO A	2021	Italy	Europa	February – May 2020	0	to attempt a personalized Covid-19 patient characterization to better disentangle the beneficial effects of HCQ previously reported within the COVID-19 RISK and Treatments (CORIST) study, a large retrospective cohort of patients hospitalized for SARS-CoV-2 infection in Italy	NA	0		0	Centro Cardiologico Monzino IRCCS, Milano. Humanitas Clinical and Research Hospital IRCCS, Rozzano, Milano. IRCCS Policlinico San Donato, San Donato Milanese (MI). ASST Milano Nord - Ospedale Edoardo Bassini. Cinisello Balsamo (MI). Fondazione IRCCS Policlinico San Matteo, Pavia. Ospedale di Circolo e Fondazione Macchi di Varese. Varese. Ospedale San Gerardo, ASST Monza. Monza. Ospedale di Cremon…	35		0	Acquaviva delle Fonti, Catania, Catanzaro, Chieti, Cinisello Balsamo, Cremona, Firenze, Foggia, Forlì. Milano, Modena, Monza, Napoli, Novara. Padova, Palermo, Pavia, Pisa, Pescara, Pozzilli, Ravenna, Roma, Taranto. Varese + Bari + Cagliari,	0	Abruzzo = Abruzes (Pescara, Chieti), Calabria = Calabre (Catanzano), Campania = Campanie (Napoli), Emilia-Romagna = Emilie-Romagne (Modena, Ravenna), Lombardia = Lombardie (Milano, Pavia, Varese, Monza, Cremona), Latium = Lazio (Roma), Molise (Pozziti de la province de Isernia), Piemonte = Piémont (Novara), Puglia = Pouilles (Foggia, Acquavilla delle Fonti de la ville Bari, Tarento ville/province…	1	0		patients hospitalized for SARS-Cov-2 infection in 35 hospitals across Italy, between February 2020 and May 2020.	0	0	1	4396									4319	799	4396			3270	3270	0	1393				639	639
955	https://doi.org/10.1016/j.diabres.2020.108374	FADINI GP	2020	Italy	Europa	21/2-20/4/2020	1	to investigate the role of preexisting diabetes, newly-diagnosed diabetes, and admission glucose levels on the outcome of patients hospitalized for COVID-19	a composite of admission to the ICU (including all subjects needing mechanical ventilation) or death	0		1	University Hospital of Padova	1		0	Padova	0	Veneto = Vénétie (Padova = Padoue)	0	0		all consecutive patients hospitalized for COVID-19 (with a positive PCR test for SARS-CoV-2 on upper or lower airway sample) between February 21st and April 20th 2020 at the University Hospital of Padova	1	0	1	413				64.9	15.4		245	168	413	48	413			350	0	350	170				40	0
964	https://doi.org/10.1186/s13054-021-03846-5	WU MA	2021	Italy	Europa	29/2-30/6/2020	1	to investigate the relationship between clinical–biochemical–radiological characteristics and histopathologic features in patients hospitalized for severe SARS-CoV-2 infection	NA	0		0	Luigi Sacco Hospital (ASST Fatebenefratelli Sacco ?)	md		0	Milano	1	Northern Italy (unité de Médecine Légale)	0	0		consecutive patients who died from COVID-19 between February 29 and June 30, 2020, whose autopsies were conducted by the Pathology Unit at Luigi Sacco Hospital in Milan. All patients had SARS-CoV-2 infection, confirmed by real-time PCR analysis on throat swab samples taken at the time of hospital admission or by real-time PCR performed on autoptic samples. The inclusion criteria were death due to…	1	0	1	48		64.5	60-71				44	4	48	48	48	44		31	31	0	14				12	0
986	https://doi.org/10.1186/s10020-021-00390-4	LORE NI	2021	Italy	Europa	18/3-5/5/2020	1	to identify those variables among patient characteristics and fifty-three innovative molecular biomarkers evaluated at hospital admission (and corresponding cut-offs) that could allow to better discriminate patients with respect to their survival outcome and ICU entry.	Death and ICU transfer	0		1	San Raffaele University Hospital	1		0	Milan	0	Lombardia = Lombardie (Milano)	0	0		All adult patients (age ≥ 18 years) admitted to San Raffaele University Hospital for COVID-19 from 25 February 2020. COVID-19 diagnosis was confirmed by a positive SARS-CoV-2 real-time reverse-transcriptase polymerase chain reaction (RT-PCR) from a nasopharyngeal swab in the presence of clinical and/or radiologic findings suggestive of COVID-19 pneumonia.	1	0	1			57.6	48,5-66,3				70	41	111	22	111	36	81	7	7	0	2
990	https://doi.org/10.4081/reumatismo.2020.1333	ADAMI G	2021	Italy	Europa	8/3-8/5/2020	1	to describe the vitamin D status among hospitalized COVID-19 patients, and to define the relationship between 25-OH-D serum levels at hospital admission and COVID-19 disease severity.	NA (arterial partial oxygen pressure (PaO2); C-reactive protein (CRP); length of hospitalization; requirement of oxygen therapy; non-invasive ventilation (NIV); mechanical ventilation; and death.)	0		1	University of Verona hospital	1		0	Verona	0	Veneto = Vénétie (Verona)	0	0		consecutively Covid-19 inpatients between March 8th and May 8th, 2020	1	0	MD		35			69.4	15.3		32	29	61	5	61			40	40	0	20				9	0
1005	https://doi.org/10.1016/j.thromres.2020.11.017	SCUDIERO F	2021	Italy	Europa	28/2-20/4/2020	1	to investigate the prevalence and the correlates with the occurrence of PE as well as the association between PE and the risk of mortality in COVID-19.	diagnosis of pulmonary embolism	0	a Division of Cardiology, “Bolognini” Hospital, ASST Bergamo est, Seriate, Italy b Division of Cardiology, Cardiovascolar and Thoracic Department, San Giovanni di Dio e Ruggi d’Aragona University Hospital, Salerno, Italy c Division of Cardiology, Maria SS. Addolorata Hospital, Eboli, Salerno, Italy d Chair of Cardiology, Department of Translational Medical Sciences, University of Campania “Luigi …	0	non cités mais auteurs des hopitaux suivants : Lombardie (Bergamo : 1/“Bolognini” Hospital, ASST Bergamo est de la ville de Seriate), Campania (Naples : (2/University of Campania “Luigi Vanvitelli” – Monaldi and Cotugno Hospital, 3/San Giuliano Hospital de Naples, 4/Villa dei Fiori Hospital de la ville d'Acerra, Salerno : 5/San Giovanni di Dio e Ruggi d’Aragona University Hospital de la ville de …	7		0	Seriate (Bergamo), Naples, Acerra (Naples), Nocera Inferiore, Salerno et Eboli (Salerno)	1	Campania = Campanie (Naples, Salerno), Lombardia = Lombardie (Bergamo), Sardegna = Sardaigne (Sassari)	0	0		consecutive patients with COVID-19 enrolled at 7 Italian Hospitals (Bergamo, Naples, Sassari and Salerno provinces) contributing to COVID-19 Italian Network (Cov-IT Network) from February 28th to April 20th, 2020 with COVID-19 diagnosis initially based on the World Health Organization criteria and later confirmed by realtime reverse transcriptase–polymerase chain reaction analysis of throat swab …	1	1	1	224				69	14		127	97	224	68	224	73		178	178	0	100
1107	https://doi.org/10.1159/000515128	BRUNO PF	2021	Italy	Europa	February - April, 2020	1	to analyze the impact of COVID-19 infection in patients with chronic decompensated renal failure, those under dialysis treatment, and renal transplant recipients	NA	0	Unit of Nephrology and Dialysis of the local health authority of Romagna (Forlì-Cesena, Ravenna, and Rimini) and at Nephrology, Dialysis, and Renal Transplant Unit of the S. Orsola Malpighi University Hospital of Bologna	0	Unit of Nephrology and Dialysis of the local health authority of Romagna (Forlì-Cesena, Ravenna, and Rimini) and at Nephrology, Dialysis, and Renal Transplant Unit of the S. Orsola Malpighi University Hospital of Bologna	2		0		1		0	0		in chronic nephropathic patients who experienced SARS-CoV-2 infection (nasopharyngeal swab positivity regardless of subjective symptoms) from February to April 2020, with data collection in May 2020.	1	1	1		70			67	15.5		33	16	49	26	49			45	45	0					14	0
1136	https://doi.org/10.1016/s2352-3026(20)30251-9	PASSAMONTI F	2020	Italy	Europa	25/2-18/5/2020	1	to collect data from adult patients with haematological malignancies who required hospitalisation for COVID-19.	mortality and evaluation of potential predictive parameters of mortality	0		0	ASST-Spedali Civili, Brescia, 54 cases enrolled Fondazione IRCCS Policlinico San Matteo, Pavia,39 cases enrolled Ospedale Maggiore della Carità, Novara, 29 cases enrolled Seràgnoli Institute of Hematology, Bologna, 29 cases enrolled Azienda USL-IRCCS di Reggio Emilia, Reggio Emilia, 27 cases enrolled Ospedale Policlinico San Martino, Genova, 22 cases enrolled Department of Medicine, Section of he…	66		0		0	Calabria = Calabre (Cosenza), Campania = Campanie (Napoli, Salerno), Emilia-Romagna = Emilie Romagne (Modena, Ravenna, Bologna, Regio-Emilia, Ferrara, Parma, Rimini, Piacenza, Mestre dans Venize), Friul-Venezia Giulia = Frioul-Ventie Julienne(Udine), Latrium = Lazio (Roma, Latina, Lecce), Lombardia = Lombardie (Milano, Legnano, Pavia, Varese, Brescia, Busto Arsizio, Cremona, Como), Marche = March…	1	0		consecutive adult patients (aged ≥18 years) with diagnosis of a WHO-defined haematological malignancy admitted between Feb 25 and May 18, 2020 to 66 Italian hospitals with laboratory-confirmed and symptomatic COVID-19 and with any comorbidity.	1	1	1	451				na	na				451	198	451	82		295	295	0					40	0
1252	https://doi.org/10.3390/cancers12092352	BERTUZZI AF	2020	Italy	Europa	21/2-30/4/2020	1	to describe the real-word incidence of SARS-CoV-2 in cancer patients and the impact of oncologic therapies on the infection	NA	1	Medical Oncology Department	0	Humanitas Clinical and Research Center, IRCCS	1		0	Milan	0	Lombardia = Lombardie (Milano)	0	0		SARS-CoV-2-positive patients among all consecutive cancer patients with solid tumours undergoing active intravenous treatment (chemotherapy, immunotherapy, targeted therapy, alone or in combination) between 21 February and 30 April 2020, in a high-volume cancer centre in Lombardy, Italy	1	1	1	14	8	67		65.21	11.4		7	7	14	0	14	0	4	11	11	0
1306	https://doi.org/10.1007/s11739-021-02891-w	POLI D	2022	Italy	Europa	1/3-30/6/2020	0	to describe the demographics, baseline comorbidities, laboratory tests at presentation, bleeding and thrombotic events occurring during hospital stay.	The outcome was defined favourable when the patient was discharged, and severe when the patient was transferred to ICU or died	0		0	Centres dont sont issus les auteurs du papier (22 centres mais 26 villes et encore plus de centres).... 1/ Acquaviva delle Fonti : UOC Medicina Interna, Covid Unit, EE Ospedale Generale F. Miulli, Acquaviva delle Fonti (Ba). 2/ Ancona ou Fermo : Medicina Interna Ospedale Civile di Fermo, Fermo (Ancona). 3/ Baggiovara :Struttura complessa di medicina interna ed area critica, Ospedale di Baggiovara…	22		0	Lombardy (Pavia, Busto-Arsizio, Brescia, Lecco, Bergamo), Piémont (Sondalo dans la province de sondrio), Vénétie (Montebelluna et Castelfranco Veneto dans province de Trevizio, Padova), Emilie-Romagna (Romagna, Baggiovara dans Modena), Toscana (Empoli dans Firenze, Lucca : Camaiore), Abruzzes (Pescaro), Latium (Roma), Pouilles (Verbano, Lusio, Ossola : ville Domodossola, Acquavilla delle Fonti da…	0	Abruzzo = Abruzzes (Pescara), Emilia-Romagna = Emilie-Romagna (Romagna, Baggiovara dans Modena), Latium = Lazio (Roma), Liguria = Ligurie (Genova), Lombardia = Lombardie (Pavia, Busto-Arsizio, Brescia, Lecco, Bergamo), Marche = Marches (Acona ville = Fermo), Piemonte = Piémont (Sondalo dans la province de sondrio), Puglia = Pouilles (Verbano, Lusio, Ossola : ville Domodossola, Acquavilla delle Fo…	1	0		All patients underwent to nasopharyngeal and oropharyngeal swab on admission, and the presence of SARS2-COVID-19 infection was detected by polymerase chain reaction (PCR) method and were hospitalized in ordinary wards. Patients requiring ICU at admission were excluded from the study.	0	0	1	1091		71	59-82				653	438	1091	200	1091	85		851	851	0	240
434	http://www.e-mjm.org/2020/v75n5/SARS-CoV2.pdf	SOH TV	2020	Malaysia	Asia	09/03-15/4/2020	1	to describe the clinical characteristics of COVID-19 patients admitted to Hospital Tengku Ampuan Afzan	baseline characteristics, comorbidities, presenting symptoms, laboratory findings, treatments, complications, and outcomes	0		1	Hospital Tengku Ampuan Afzan	1		0		0	Pahang	0	0		all laboratoryconfirmed SARS-CoV-2 infected patients admitted to HTAA from March 9 to April 15, 2020. They were diagnosed via either sputum sample or nasopharyngeal and oropharyngeal swab using real-time reverse transcription-polymerase chain reaction (rRT-PCR) test	1	0	1	247	14	28	20-45				172	75	247	1	247	6		68	MD	MD
1129	https://doi.org/10.1371/journal.pone.0239389	MICALLEF S	2021	Malta	Europa	7-24/3/2020	1	to identify key factors that are likely to have contributed towards Malta’s successful outcomes	NA	0		1	Mater Dei Hospital	1		0		0		0	0		Patients diagnosed with COVID-19 from the 7th of March to the 24th of April 2020, during the first wave of the pandemic in Malta. Only patients with a diagnosis confirmed by polymerase-chain reaction (PCR) using the Applied Biosystems™ 7500 Real-Time PCR platform and MWE Medical Wire® nasopharyngeal swabs were included in the study. Patients with a suspected or probable diagnosis of COVID-19 as d…	1	0	1	93				50.3	20.2		60	33	93	0	93	7	70	19	19	0	0	0			0
57	https://doi.org/10.1371/journal.pone.0245394	RUIZ-QUINONEZ JA	2021	Mexico	North America	15/4-12/5/2020	1	toevaluate demographic features, clinical characteristics and the pharmacological treatment ofindividuals who died by COVID-19 inthe south ofMexico.	age, gender, clinical symptoms, underlying comorbidities, length of hospital stay, and drugs used for the treatment of COVID-19	0		1	High-Specialty Regional Hospital “Dr. Juan Graham Casasu ́s” (HJGC)	1		0	Villahermosa	0	Tabasco	0	0		Individuals who died by COVID-19 (PCR+) in the south of Mexico	0	1	1	185				59.53	12.50	24-86	58	127	185	185	185			54	54	0					20	0
554	https://doi.org/10.2196/28594	AKHTAR H	2021	Pakistan	Asia	May-June 2020	0	to explore the use of antibiotic and antiviral drugs for the treatment of patients admitted during the peak of the first wave of COVID-19 in Pakistan (May-July 2020)	drugs used in a cohort of covid-19 inpatients	0		0	Pakistan Air Force Hospital, Islamabad, Pakistan Institute of Medical Sciences Hospital, Islamabad, Holy Family Hospital, Rawalpindi, and Benazir Bhutto Shaheed Hospital, Rawalpindi,	4		0		0		1	0		confirmed patients with COVID-19 (defined as patients with a positive polymerase chain reaction test for COVID-19 from nasal and oropharyngeal swab samples taken at the time of admission to the hospital) admitted to four major tertiary care hospitals in Pakistan	0	0	1	1438											1438			195	195	0	689
724	https://doi.org/10.4081/monaldi.2021.1561	KHANUM I	2021	Pakistan	Asia	1-31/5/2020	1	to describe our experience with the use of early proning in awake, non-intubated patients with confirmed COVID-19	the avoidance of intubation and secondary outcomes were in-hospital mortality, length of hospital stays and complications related to PP	0		1	Aga Khan University Hospital	1		0	Karachi	0		0	0		all patients (18 years or above) who were admitted with moderate to severe COVID-19 (PCR+) and received PP early on after admission as part of their treatment strategy. Patients who received PP with invasive mechanical ventilation were excluded. Moreover, patients with mild COVID-19 or with incomplete data or those who received proning for 24 hours or less were also excluded from our study.	1	1	1	23				54.5	11.7		21	2	23	1	23	1		16	16	0	21				13	0
253	https://journals.viamedica.pl/neurologia_neurochirurgia_polska/article/view/70248	ZIELINSKA-TUREK J	2021	Poland	Europa	16/3-15/6/2020	0	to present the clinical characteristics, course and outcome of patients with both COVID-19 and coexisting neurological problems	NA	1	Department of Neurology	0	Central Clinical Hospital of the Ministry of the Interior and Administration in Warsaw	1		0	Warsaw	0		0	0		patients with neurological disorders and diagnosed COVID-19 and hospitalised in the Department of Neurology between 16 March and 15 June 2020	0	0	1	70	40			71.68			26	44	70	21	70	4		52	0	52	données manquantes (indiqué dans le texte mais n non communiqué)
428	https://doi.org/10.1080/0886022X.2020.1853571	STEFAN G	2021	Romania	Europa	24/3-22/5/2020	1	to assess the clinical presentation, treatment and outcome in hemodialysis patients with SARS-CoV-2 infection from a tertiary Nephrology care center in South-East Europe	clinical course and outcomes of 37 maintenance hemodialysis patients	0		1	Teaching Hospital of Nephrology	1		0	Bucharest	0		0	0		All adult patients who were on maintenance hemodialysis therapy, and were admitted to our hospital with positive real-time reverse transcription-polymerase chain reaction (rRT-PCR) testing for SARS-CoV-2 between 24 March 2020, and 22 May 2020	1	0	1	37		64	55-71				19	18	37	7	37			22	22	0	9				4	0
526	https://doi.org/10.1186/s40001-020-00462-x	AL MUTAIR A	2020	Saudi Arabia	Asia	22/4-22/5/2020	0	to describe the clinical, epidemiological, and laboratory features of patients in Saudi Arabia infected with SARS-CoV-2 to direct us in helping prevent and treat coronavirus disease 2019 (COVID-19) across Saudi Arabia and around the world	na : demographic data, past medical history, symptoms, laboratory values, chest X-rays and CT scans, and the treatment provided	0		0	our private tertiary care hospital and one private hospital in Riyadh, Saudi Arabia	2		1	Riyadh	0		0	0		patients with COVID-19 at four branches of our private tertiary care hospital and one private hospital in Riyadh, Saudi Arabia	0	1	MD		32			38.16	13.43		321	80			401			66	66	0
46	https://dx.doi.org/10.1186%2Fs12879-021-06588-5	KIM J	2021	South Korea	Asia	29/1-15/4/2020	1	to describe the early period clinical outcomes of a pneumonia targeted lopinavir/ritonavir treatment for patients with COVID-19 in one of largest COVID-19-dedicated hospital in Seoul	PCR negative conversion and oxygen supplementation requirement	0		1	Seoul Medical Center	1		0	Seoul	0		0	0		140 SARS-CoV-2-infected polymerase chain reaction (PCR)-confirmed patients, who had been discharged from the Seoul Medical Center or had been hospitalized for ≥ 21 days.	0	0	1	140	8			41.8	18.2		68	72			140		53	10	10	0
300	https://doi.org/10.3904/kjim.2020.329	LEE HW	2021	South Korea	Asia	25/2-11/4/2020	1	to examine the effect of developing pneumonia on the clinical course of mild COVID-19 in hospitalized patients	impact of newly developed pneumonia on the time to viral clearance in patients with mild COVID-19 patients	0		1	Boramae Medical Center	1		0	Seoul	0		0	0		all patients with mild COVID-19 infections (PCR +) who were discharged from the Boramae Medical Center between February 25, 2020, and April 11, 2020 and with the eligibility criteria as follows: (1) asymptomatic COVID-19 disease at admission or mild COVID-19 disease manifestation (slight clinical symptoms without signs of pneumonia) at admission as defined by the WHO criteria [16,17]; (2) daily c…	1	0	1	34							63	64	127	0	127			3	3	0
376	https://doi.org/10.1097/md.0000000000025917	CHANG MC	2021	South Korea	Asia	22/1-15/6/2020	1	To compare various demographic and clinical factors between COVID-19 inpatients who required invasive mechanical ventilation and those who did not.	invasive mechanical ventilation requirement	0		1	Yeungnam University Hospital	1		0	Deagu	0		0	0		All patients (age >19 years) diagnosed with COVID-19 according to the World Health Organization interim guidance	1	0	1					60.03	17.09	21-95	60	78	138	22	138	27	0	138	138	0
1	https://www.ncbi.nlm.nih.gov/pmc/articles/PMC7836762/	GARCIA-VIDAL C	2021	Spain	Europa	28/2-22/4/2020	1	to describe the burden and epidemiology of community-acquired co-infections and hospital-acquired superinfections in a large cohort of all consecutive hospitalized patients admitted with COVID-19 for _x0015_48 hours in Barcelona who were either currently discharged or dead	microbiologic results (blood and urine cultures, respiratory samples, urinary antigen tests and antimicrobial susceptibility),	0		1	Hospital Clínic de Barcelona (HCB) Hospital Clinic of Barcelona	1		0	Barcelona	0	Catalonia (Barcelona)	0	0		All hospitalized patients with COVID-19 who were treated at 5 institutions in Wuhan from January 5 to March 18, 2020. Inclusion criteria included: 1) confirmation of a diagnosis of COVID-19 based on the fifth edition criteria; 2) a prior confirmed histological and/or clinical diagnosis of cancer; and 3) available information regarding current and prior cancer treatments. There were no exclusion c…	1	1	1			62				48-74	510	407	917	86	917	109		799	799	0	261				200	0
242	https://doi.org/10.1007/s41999-021-00541-0	LOZANO-MONTOYA I	2021	Spain	Europa	March – May 2020	1	o describe the baseline characteristics of oldest-old patients admitted with COVID-19 to an acute geriatric unit and to determine the factors associated with in-hospital mortality	in-hospital mortality (and days from hospital admission until death)	1	Acute Geriatric Unit	0	Cruz Roja San José y Santa Adela	1		0	Madrid	0	Madrid (Madrid)	0	0		Patients ≥ 75 years admitted to an Acute Geriatric Unit with COVID-19. Inclusion criteria were: (1) men and women ≥ 75 years of age; (2) COVID-19 infection diagnosed by hospital protocol [8]: either confirmed by a positive reverse transcriptase-polymerase chain reaction (RT-PCR) for the SARS-CoV2 and/or high clinical and radiological characteristics); and (3) patients (or their next of kin) under…	0	1	1	200				86.3	6.6		112	188	300	111	300			261	261	0	109
278	https://doi.org/10.1016/j.rec.2020.08.027	BARDAJI A	2021	Spain	Europa	1/3-16/4/2020	1	to analyze myocardial injury and its prognostic implications in patients with and without COVID-19 infection treated in the same period of time.	30-day mortality	0		1	Hospital Universitario de Tarragona Joan XXIII	1		0	Tarragona	0	Catalonia (Tarragona)	0	0		all consecutive patients treated for suspected SARS-CoV-2 (by PCR) infection at a university hospital between March 16 and April 16 2020 and who had at least 1 available cardiac troponin I (cTnI) measurement	1	0	1	186		67.5	52,5-77,5				111	75	186	35	186	33		117	117	0	16
382	https://doi.org/10.1002/jmv.26656	MONREAL E	2021	Spain	Europa	18/3-4/4/2020	1	to evaluate differences in the inflammatory response during COVID‐19 between immunosuppressed (IS) and nonimmunosuppressed (non‐IS) patients by assessing the risk of ARDS, the need for mechanical (MV) or noninvasive ventilation (NIV), death, and the length of hospitalization.	the development of moderate–severe acute respiratory distress syndrome (ARDS)	0		1	Hospital Universitario Ramón y Cajal	1		0	Madrid	0	Madrid (Madrid)	0	0		All adult inpatients with confirmed or highly suspected SARS‐CoV‐2 infection from March 18, 2020, to April 4, 2020	1	0	1	138		68	54-78				95	43	138	20	138			136	136	0	87	3	3		19	0
498	https://doi.org/10.1002/jmv.27488	DUARTE-MILLAN MA	2022	Spain	Europa	1/3-30/4/2020	1	(a) describe clinical characteristics as well as outcomes of patients over 80 years admitted for COVID‐19; (b) identify prognostic factors for risk of death; and (c) assess the efficacy of immunosuppressive treatments ‐ tocilizumab (TCZ) and corticosteroids (CS) ‐ applied to this population	mortality	0		1	Hospital Universitario de Fuenlabrada	1		0	Madrid	0	Madrid (Madrid)	0	0		all patients older than 80 years, admitted into our institution between March 1 and April 30, 2020, with a diagnosis of COVID‐19 and followed up until hospital discharge	1	1	1	MD				85.23	4.11		88	75	163	70	163			157	157	0	86				11	0
514	https://doi.org/10.37201/req/050.2021	CARDINAL-FERNANDEZ P	2021	Spain	Europa	1/3-5/4/2020	1	to describe the epidemiological and clinical characteristics of a wide cohort of hospitalized patients with COVID-19 and to identify clinical and laboratory predictors of in-hospital mortality	in-hospital mortality	0		0	HM Sanchinarro University Hospital (Madrid), HM Torrelodones University Hospital (Madrid), HM Monteprincipe University Hospital (Madrid), HM Puerta del Sur University Hospital (Madrid), HM Madrid University Hospital (Madrid), HM Valles (Alcala de Henares), HM Regla (Leon) and HM Nuevo-Belen (Galicia). All hospitals belong to HM Hospital Group, a private consortium of general and high complexity h…	8		0	Madrid	1	Madrid (Madrid)	0	0		Hospitalized adults (age≥18 years) with clinically and radiologically findings compatible with COVID-19 disease from March 1st to April 5th, 2020. For patients who were discharged and subsequently readmitted, only the first episode was considered. Patients that presented negative PCR during the first 7 days from hospital admission (this criterion was adopted assuming that the only available evide…	1	0	1	874		66.9	55,7-76,8				841	490	1331	233	1331	115		1197	1197	0	623				321	0
527	https://doi.org/10.1097/md.0000000000024750	CAPDEVILA-RENIU A	2021	Spain	Europa	20/3-30/4/2020	1	to analyze the differences between deceased and recovered patients and how different factors correlated with changes in treatment over time	na (demographics, presenting symptoms, radiological and laboratory findings, comorbidities, functional status, treatment, and clinical outcome)	0		1	Hospital Clínic de Barcelona (HCB) Hospital Clinic of Barcelona	1		0	Barcelona	0	Catalonia (Barcelona)	0	0		all consecutive patients aged over 80 years who were admitted for covid-19 pneumonia at the Hospital Clinic of Barcelona during a 6-week period (from March 20 to April 30, 2020)	1	1	1	109				86	4.1		76	83	159	53	159			119	119	0	59	6	6		13	0
539	https://doi.org/10.1371/journal.pone.0253465	PEREZ-DE-LLANO L	2021	Spain	Europa	1/3-24/4/2020	1	to identify clinical, demographic and therapeutic risk factors associated with worse outcomes (mortality and need for mechanical ventilation) in patients hospitalized in Galicia with COVID-19 pneumonia during the spring 2020 outbreak	acomposite of in-hospital death (every death in patients included in this study was allocated to COVID-19 pneumoniae irrespective of secondary complications), and need for mechanical ventilation	0		0	Complexo Hospitalario Universitario de A Coruña, Hospital Universitario Lucus Augusti, Complexo Hospitalario Universitario de Ferrol, Complexo Hospitalario Universitario de Ourense, Complexo Hospitalario Universitario de Vigo, Hospital Policlı ́nico de Vigo, Complexo Hospitalario Universitario de Pontevedra, Complexo Hospitalario Universitario de Santiago	8		0		1	Galicia (?)	0	0		All Patients admitted with confirmed COVID-19 pneumonia from 1st of March to April 24th, 2020. Confirmed COVID-19 infection was defined as: “Clinical criteria (at least, 2of the following symptoms: fever, cough, headache, myalgias, diarrhea, asthenia) plus detection of SARS-CoV-2 from aclinical specimen using avalidated PCR or significant rise of IgG antibody level to SARS-CoV-2 between paired se…	1	0	1			70.7	59,7-79,4				724	568	1292	225	1292	149		1187	1187	0	479				121	0
840	https://doi.org/10.1186/s13054-020-03340-4	Favà A	2020	Spain	Europa	4/3-17/4/2020	1	to evaluate main risk factors of ARDS and death and to delineate the clinical course and biological profile in this setting	death and ARDS defined by the World Health Organization interim guidance (bilateral opacities not explained by volume overload and Spo2/Fio2 ratio <315)	0		0	Hospital Universitari de Bellvitge, Hospital Clínic, Fundació Puigvert, Complejo Hospitalario Universitario de Albacete, and Hospital de Vall d’Hebron	5		0	Albacete, Barcelona	0	Castile La Mancha (Albacete), Catalonia (Barcelona)	1	0		all kidney transplants with COVID-19 infection and hospitalized between March 4 and April 17, 2020, in participant centers. All of them had confirmed SARS-CoV-2 infection by real-time reverse transcriptase–polymerase chain reaction (rt-PCR) analysis performed on nasal or pharyngeal swab samples. The hospital admission criteria were need of oxygen therapy, x-ray infiltrates, renal dysfunction, or …	1	0	1	104	89			59.7	12.48		44	60	104	28	104			101	101	0					35	0
848	https://doi.org/10.1159/000510557	BROSETA JJ	2021	Spain	Europa	Until May 31, 2020	1	To study prevalence, Clinical Presentation, Outcomes of SARS-Cov62 infection in a Spanish Cohort of CKD-5D patients	NA	0		1	Hospital Clinic of Barcelona’s health area	1		0	Barcelona	0	Catalonia (Barcelona)	0	0		All infected CKD-5D patients from the Hospital Clinic of Barcelona’s health area (540,000 individuals), consisting of 429 patients (57 on PD and 372 on MHD from 1 hospital-based outpatient unit and 3 out-of-hospital dialysis facilities), diagnosed since the beginning of the pandemic until May 31, 2020	1	1	1										29	13	29	8		28	28	0	11	5	5		11	0
922	https://doi.org/10.1186/s12877-021-02565-4	GARCIA-CABRERA L	2021	Spain	Europa	30/3-30/4/2020	1	to describe the clinical characteristics, the hospital referrals, the 60-day mortality, and the factors related including care setting (NH vs. hospital) in institutionalized patients with COVID-19.	60-day mortality	0	liaison geriatric hospital-based team	1	Hospital Universitario Ramón y Cajal (IRYCIS	1		0	Madrid	0	Madrid (Madrid)	0	0		institutionalized patients with COVID-19 (clinical suspected or confirmed) who required telephone assessment from a liaison geriatric hospital-based team between 30 March and 30 April 2020. NB : We included all patients assessed for COVID-19 clinical suspicion (presence of respiratory symptoms, fever, delirium, functional impairment, decrease or eating disorders, with no alternative diagnosis) or…	1	1	1		0	89	84,5-93				52	78	130	53	130			98	98	0	60
952	https://doi.org/10.1371/journal.pone.0237960	SISO-ALMIRALL A	2020	Spain	Europa	29/2-4/4/2020	1	to describe the clinical, biological and radiological manifestations, the evolution, treatments and mortality rate of patients with COVID-19 infection in the population of Barcelona city and determine the most important predictors of apoor prognosis	death, ICU admission, hospitalisation	0		0	non nommés three urban primary healthcare centres serving an assigned population of 100,000, with one reference hospital : pas très loin d'un hopital privé (donc pas sur que cela soit le reference hospital), pas très loin de l'Hospitalet de Llobregat.	3		1	Barcelona	0	Catalonia (Barcelona)	0	0		all consecutive adult patients with COVID-19 confirmed by polymerase chain reaction (PCR) from nasal and pharyngeal samples during the study period of 29 February to 4 April 2020	1	0	1		68			65.1	15.6		94	64	158	15	158	42	34	117	117	0	29				20	0
957	https://www.ncbi.nlm.nih.gov/pmc/articles/PMC7399713/bin/mmc1.pdf	BERENGUER J	2020	Spain	Europa	until March 17, 2020	1	to determine the epidemiologic and clinical characteristics of hospitalized patients with COVID-19 in Spain, and to identify clinical and laboratory predictors of death	all-cause mortality	0		0	1. Fundación SEIMC-GESIDA 2. Hospital General Universitario Gregorio Marañón 3. Hospital Universitario La Paz 4. Hospital Infanta Leonor 5. Complejo Hospitalario Virgen de la Salud 6. Hospital Universitario Rafael Méndez 7. Hospital Universitario de Cruces 8. Hospital de Melilla 9. Hospital San Eloy de Barakaldo 10. Hospital Universitario Central de Asturias 11. Hospital General Universitario de …	127		0		0	beaucoup (127 centres de la cohorte COVID-19@Spain)	1	0		patients admitted to Spanish hospitals with laboratory-confirmed COVID-19 infection by real-time PCR (RT-PCR) assay for SARSCoV-2. Investigators from participating centres were asked to include the first consecutive hospitalized patients (up to 100) meeting the study criteria from the start of the epidemic in Spain until 17 March 2020.	1	0	1	4035	3224	70	56-80				2433	1554	4035	1131	4035	736		2618	2618	0	1109				373	0
1007	https://doi.org/10.1007/s11739-020-02600-z	AOMAR-MILLAN IF	2021	Spain	Europa	15/3-15/5/2020	1	to analyze the usefulness of IL-1 blockade with anakinra in a series of patients with severe pneumonia and moderate hyperinflammation after failure to respond to corticosteroid alone or with tocilizumab therapy.	numbers of deaths and intensive care unit (ICU) admissions within 60 days after receiving the first corticosteroid pulse	0		1	San Cecilio University Hospital of Granada	1		0	Granada	0	Andalusia (Granada)	0	0		Covid-19 inpatients admitted consecutively to San Cecilio University Hospital of Granada, Spain between 15 March and 15 May 2020 with severe SARS-CoV-2 pneumonia and hyperinflammation. The diagnosis was confirmed by PCR in a nasopharyngeal swab, and all patients had fever > 38 °C for at least 5 days since the onset of symptoms, and met two of the following laboratory criteria: PCR > 90 mg/L, ferr…	1	0	1	143							89	54	143	14	143			143	143	0	143	10	10		69	0
1010	https://doi.org/10.1016/j.jaci.2020.09.018	GALVAN-ROMAN JM	2021	Spain	Europa	24/2-23/3/2020	1	to explore the ability of IL-6 serum levels at baseline to predict the need for IMVand the response to TCZ in patients with severe COVID-19	need for IMV, evolution of arterial oxygen tension/fraction of inspired oxygen ratio, or mortality	0		1	Hospital Universitario La Princesa	1		0	Madrid	0	Madrid (Madrid)	0	0		consecutive patients with confirmed detection of SARS-CoV-2 RNA, baseline IL-6 serum level measurement, and admitted to the Hospital Universitario La Princesa with severe to critical COVID-19,18 from February 24 to March 23, 2020	1	1	1	146		63	54-71				97	49	146	30	146			137	137	0	85				58	0
1027	https://doi.org/10.1007/s00296-020-04699-x	LOARCE-MARTOS J	2020	Spain	Europa	2/1-26/5/2020	1	to describe the characteristics and outcomes of rheumatic and musculoskeletal disease (RMD) patients who were treated with rituximab and had suspected or confirmed severe acute respiratory syndrome coronavirus 2 (SARS-CoV-2) infection	NA	1	Rheumatology Department	0	Hospital Universitario Ramón y Cajal, Madrid, Spain	1		0	Madrid	0	Madrid (Madrid)	0	0		All RMD patients who were treated with rituximab in the last 12 months at the Rheumatology Department of our hospital and with a probable or confirmed SARS-CoV-2 infection. No exclusion criteria.	1	1	1	8									8	3	8			8	8	0	7
1217	https://doi.org/10.1371/journal.pone.0239401	RUIZ-IRASTORZA G	2020	Spain	Europa	1/3-30/4/2020	1	To analyze the effects ofashort course ofmethyl-prednisolon epulses (MP) during the second week ofdisease (week-2) inpatients with severe coronavirus disease 2019 (COVID-19) pneumonia.	time to death and time to death or endotracheal intubation.	0	Infectious Diseases and Internal Medicine services	1	Hospital Universitario Cruces, Barakaldo, Bizkaia, Spain	1		0	Barakaldo	0	Basque Country (Biscay = Bizkaia)	0	0		All patients admitted between March 1st and April 30th to the services of Infectious Diseases and Internal Medicine, Hospital Universitario Cruces, with adiagnosis of COVID-19 pneumonia, supported by chest X-ray and/or CT scan informed by skilled radiologists. All cases were confirmed by positive reverse-transcriptase–polymerase-chain-reaction (RT-PCR) assay for SARS-CoV-2 in nasopharyngeal swabs…	1	1	1	242				64.4	14.3		150	92			242		4	224	224	0	120
1239	https://doi.org/10.1016/j.medcle.2020.11.006	PASCUAL PAREJA JF	2020	Spain	Europa	20/2-9/4/2020	1	to examine the progression of patients admitted with severe SARS-CoV-2 pneumonia in our hospital at the beginning of the pandemic, where various glucocorticoid treatment regimens were used, and to determine the association of glucocorticoid use with ICU admission or death	ICU admission or death	0		1	Infanta Sofía University Hospital	1		0	San Sebastián de los Reyes	0	Madrid (Madrid)	0	0		Inclusion criteria: PCR confirmed Covid-19 inpatients between the ages of 18 and 75 years with severe SARS-CoV-2 pneumonia in a conventional hospital ward at the Infanta Sofía University Hospital (HUIS) in San Sebastián de los Reyes (Madrid), with admission date from 28th February 2020 to 9th April 2020. Exclusion criteria: patients with a hospital stay of less than 48 h with previous immunosuppr…	1	1	1	259							179	80			259			254	MD	MD	103	3	3		60	0
1264	https://doi.org/10.1016/j.medcli.2021.03.005	CARDONA-PASCUAL I	2021	Spain	Europa	March - April, 2020	1	to assess the effect of tocilizumab on the outcomes of patients with COVID-19 pneumonia by using propensity-score-matching (PSM) analysis	all-cause mortality	0		1	Vall d’Hebron Barcelona Campus Hospital (VHBCH)	1		0	Barcelona	0	Catalonia (Barcelona)	0	0		All consecutive adults aged ≥18 years admitted with X-ray-confirmed pneumonia caused by laboratory-confirmed COVID-19 infection and discharged (deceased or alive) between March 2020 and April 2020 after hospital admissions in VHBCH for COVID-19. Patients hospitalized for <48 h or those with no need of oxygen therapy for >36 h were excluded.	1	1	1												1480										211	0
1310	https://doi.org/10.3390/jcm10050899	JOSA-LAORDEN C	2021	Spain	Europa	1/3-2/6/2020	1	to analyze the differences in the clinical characteristics, progress, and mortality rate of patients with COVID-19 according to sex	Mortality and ICU admission	0	non indiqués (nom hopitaux uniquement)	0	150 selon l'article en fait 119 indiqués à la fin de l'article QS 1. H. U. 12 de Octubre. Madrid 2. H. U. Gregorio Marañón. Madrid 3. H. Universitari de Bellvitge. L’Hospitalet de Llobregat 4. C. H. U. de Albacete. Albacete 5. H. U. La Paz-Cantoblanco-Carlos III. Madrid 6. Complejo Asistencial de Segovia. Segovia 7. H. U. Puerta de Hierro. Majadahonda. Madrid 8. H. Miguel Servet. Zaragoza 9. H. U…	150		0	A Coruña, Albacete, Alicante, Almería, Andújar, Arrecife (Lanzorote), Ávila, Avilés, Badajoz, Badalona, Barbastro, Barcelona, Bilbao, Blanes, Bormujos, Bunyola (Mallorca), Cabra, Cáceres, Cádiz, Calahorra (La Rioja), Cartagena, Castellón de la Plana, Cercedilla, Córdoba, Éibar, Elche, Elda, Estella, El Vendrell, Ferrol, Granada, Gijón, Huelva, Inca, Langreo, La Seu d’Urgell, Las Palmas G. C, Lega…	0	Beaucoup : Aragon (Saragossa), Castile La Mancha (Albacete), Castile and Leon (Segovia), Madrid (Madrid) …	1	0		The inclusion criteria were: (a) an age of 18 years or older; (b) a confirmed diagnosis of COVID-19 ((either by a polymerase chain reaction (PCR) test of a nasopharyngeal, sputum, or bronchoalveolar lavage sample, or a positive result on a serological test with compatible symptoms); (c) a first hospital admission to a Spanish hospital participating in the study, and (d) a hospital discharge or a …	1	0	1					66.7	16.3		6853	5210	12063	2509	12063	1002		10812	10284	528	4203	60	60		1062	0
129	https://doi.org/10.1371/journal.pone.0240781	REGINA J	2020	Switzerland	Europa	1-25/3/2020	1	to report the epidemiological and clinical characteristics of patients hospitalized for COVID-19 in aSwiss university hospital during the early phase of the pandemic as well as risk factors for progressive respiratory failure requiring mechanical ventilation	the use of MV for respiratory failure attributed to SARS-CoV-2 pneumonia, within 14 days after admission	0		1	Lausanne University Hospital (LUH)	1		0	Lausanne	0		0	0		adult patients consecutively hospitalized with aconfirmed SARS-CoV-2 infection from March 1,2020, to March 25, 2020	1	1	1	145	105	62	52-74				90	55	145	14	145		48	70	70	0					17	0
221	https://doi.org/10.4414/smw.2020.20446	VERNAZ N	2020	Switzerland	Europa	26/2-31/5/2020	1	to compare hydroxychloroquine, lopinavir/ritonavir, and their combination when routinely used during the first wave of Covid-19 with standard of care without specific antiviral therapy in terms of (1) length of hospital stay (LOS), (2) in-hospital mortality, and (3) related additional healthcare costs	(1) length of hospital stay (LOS), (2) in-hospital mortality, and (3) related additional healthcare costs	0		1	Geneva University Hospitals (HUG)	1		0	Geneva	0		0	0		patients hospitalised for a SARS-CoV-2 infection, with either a positive reverse-transcriptase polymerase chain reaction test (RTPCR) for SARS-CoV-2 or a negative RT-PCR but a high suspicion of COVID-19 based on a plausible clinical presentation, chest imaging or the presence of SARS-CoV-2 IgG as a marker of past SARS-CoV-2 infection. The following exclusion criteria were used: (1) death, intubat…	1	0	1												930		506	304	304	0
1250	https://doi.org/10.1016/j.dld.2021.12.014	LEO M	2021	Switzerland	Europa	25/2-11/5/2020	1	to study the prevalence and time-trend of hepatocellular liver injury in hospitalized patients affected by COVID-19, by detecting factors associated with hepatocellular damage and evaluating its impact on mortality	prevalence of transaminases elevation	0		0	Ente Ospedaliero Cantonale (EOC)	7		0		1		0	0		all patients with confirmed positive for SARS-CoV-2 by at least one positive RT-PCR test admitted in one of the seven hospitals of the Ente Ospedaliero Cantonale	1	1	1	292		74	58-79				194	98	292	68	292	61		117	117	0					6	0
801	https://doi.org/10.1371/journal.pntd.0008806	PONGPIRUL WA	2020	Thailand	Asia	8/1-16/4/2020	1	to present details of all adult hospitalized patients with laboratory-confirmed COVID-19 who were admitted to our institute regardless of the severity of their disease	na: (Demographic, epidemiological, clinical, hospital courses, investigation, and treatment data)	0		1	Bamrasnaradu raInfectious Diseases Institute	1		0		0		0	0		all adult patients aged >= 18 years with laboratory-confirmed COVID-19 who were hospitalized at BIDI, between January 8and April 16, 2020	1	0	1	193		37	29,0-53,0				113	80	193	4	193	32	74	109	MD	MD	2				3	0
40	https://doi.org/10.1093/ndt/gfaa271	OZTURK S	2020	Turkey	Asia	17/4-6/5/2020	1	present clinical characteristics and outcomes of CKD, HD and RT patients hospitalized for COVID-19 and compare them with a control group without kidney disease	in-hospital mortality and combined in-hospital outcome (mortality or admission to the ICU) in kidney disease groups (CKD, HD or RT) and in the control group	0		0	noms non communiqués mais possiblement les mêmes dans les 2 études 40 et 273 car même nombre de centres (47), études toutes 2 subventionnées par le société turque de néphro	47		0		0		1	0		All hospitalized patients with a COVID-19 diagnosis in the participating centres. In each centre, the next patient without known kidney disease that was hospitalized after a study patient, was included as the control group. Patients with a known diagnosis of CKD and having estimated glomerular filtration rates (eGFRs) <60 mL/ min/1.73 m2 represented moderate to advanced CKD. Patients undergoing m…	1	1	2	682		61	48-71				659	551	1210	172	1210	266		1173	1173	0	92	6	MD	6	27	0
273	https://doi.org/10.1186/s12882-021-02233-0	TURGUTALP K	2021	Turkey	Asia	17/4-1/6/2020	0	to describe the clinical, laboratory, and radiologic characteristics and the factors that determine in-hospital mortality in hospitalized MHD patients for COVID-19	Mortality	0		0	noms non communiqués mais possiblement les mêmes dans les 2 études 40 et 273 car même nombre de centres (47), études toutes 2 subventionnées par le société turque de néphro	47		0		0		1	0		hospitalized Maintenance hemodialysis (MHD) patients with a COVID-19 diagnosis. MHD patients who were younger than 18 years of age, who lack hospital discharge or survival information, who were still hospitalized during data collection, and patients who hospitalized due to other reasons were excluded from the study	0	0	1	271		63	53-71				296	271	567	93	567	134		548	MD	MD	23	5	5	5	9	0
319	https://doi.org/10.1371/journal.pone.0256023	ARIKAN H	2021	Turkey	Asia	1/3-30/6/2020	1	to evaluate the demographic, and clinical findings and the patient and renal outcomes and related risk factors including non-dialysis-dependent CKD in hospitalized patients with COVID-19 and AKI in Turkey	patient and renal outcomes. Patient outcome was in-hospital death. Renal outcomes were categorized as follows: (1) Complete recovery: serum creatinine level decreased to baseline or to within normal limits; (2) partial recovery: serum creatinine level decreased but higher than 30% above baseline or reference value; (3) no improvement and/or dialysis dependence. Renal outcomes were determined only…	0		0		34		0		0		1	0		hospitalized adult COVID-19 patients (with PCR+) who had AKI at presentation or developed AKI during hospitalization in 34 centers in Turkey from March 11 to June 30, 2020. Exclusion: Patients with end-stage kidney disease (ESKD), kidney transplantation, pregnancy and patients who were readmitted for AKI and/or any other reason were excluded.	0	0	1	578		69	59-77		352				578	225	578	291		560	560	0	111	0	0	0	73	0
895	https://doi.org/10.1016/j.jiph.2020.12.017	GUNER R	2021	Turkey	Asia	15/3-1/6/2020	1	to compare the intensive care unit (ICU) admission rate of hospitalized mild/moderate COVID-19 patients treated with hydroxychloroquine (HCQ), favipiravir, and HCQ plus favipiravir.	need for ICU transfer during the follow up.	0		1	Ankara City Hospital	1		0	Ankara	0		0	0		Inclusion criteria: • Patients with a positive SARS-CoV-2 PCR test for nasopharyngeal/oropharyngeal, sputum, or lower respiratory tract samples • Patients 18 years or older age • Patients with signs and symptoms consistent with COVID- 19 • Patients who completed treatment duration in hospital. Exclusion criteria: • Pregnancy • Patients with severe COVID-19 on admission and/or those died within th…	1	1	MD												2441			724	724	0
297	https://doi.org/10.1111/bjh.17579	CROSSETTE-THAMBIAH C	2021	UK	Europa	1/3-31/5/2020	0	to establish the demographic characteristics, laboratory findings and clinical outcomes in pregnant women in comparison to a propensity-matched cohort of nonpregnant women with COVID-19	NA	0		0	? Multicentrique (cohorte CA-Covid)	md		0		0		1	0		mélange femmes enceintes avec covid et femmes non enceintes : patients admitted to hospital with COVID-19 and up to 90 days from discharge from those who survived hospital admission (part of the CA-COVID-19 multicenter UK study: https://clinicaltrials.gov/ct2/show/NCT04405232 and see Study Population. Adult patients (>18 years) admitted hospitals with suspected COVID-19 infection. Criteria: Inclu…	0	1	1	72						19-51	0	72	72	0	72						11				0
471	https://doi.org/10.1016/j.jcv.2021.105031	FREEMAN A	2022	UK	Europa	2020-06-16	1	to gain insights around the impact of changing clinical practice and dexamethasone use and VOC202012/01 on clinical outcomes through comparison of the pre-dexamethasone first wave (cohort 1), the pre-VOC202012/01 post dexamethasone period (cohort 2) and the most recent VOC202012/01 wave (cohort 3)	in-hospital mortality within 28 days of first positive test.	0		1	University Hospital Southampton	1		0		0	Sud de l'angleterre	0	0		admitted to hospital with a positive RT-PCR result from nasopharyngeal swab or bronchoalveolar lavage for SARS-CoV-2. Patients with a first positive test date fewer than 28 days before the data cut-off date were excluded.	1	0	1		438	72	54-83				387	293	680	185	680	86					86				2	0
491	https://doi.org/10.3389/fendo.2021.777130	LLANERA DK	2022	UK	Europa	1/1-30/6/2020	1	to identify clinical and biochemical characteristics associated with mortality and the need for intensive care in people with diabetes and COVID-19 admitted to secondary and tertiary UK National Health (NHS) hospitals within the Cheshire and Merseyside regions of North West England	death by day 7 of admission	0		0		7		0		1	secondary and tertiary hospitals in Cheshire and Merseyside regions in the North West of England.	0	0		All patients admitted to 7 hospitals in the region with COVID-19 between 01 January 2020 to 30 June 2020 with a known diagnosis either of type 1 diabetes, type 2 diabetes, other forms of diabetes, or newly diagnosed diabetes on admission were included irrespective of the reason for admission. Attribution of COVID-19 was defined as a positive SARS-CoV-2 Reverse Transcriptase PCR test.	1	0	1	1004	654	77	66-84	74.1			609	395	1004	241	1004	24					124
14	https://doi.org/10.1016/j.chest.2020.06.082	YAO JS	2021	USA	North America	Until April 11, 2020	1	to explore the causal association between zinc therapy and the survival of hospitalized patients with COVID-19.	days from admission to inhospital mortality	0		1	Hoboken University Medical Center	1		0	New York	0	New York	0	0		all patients with COVID-19 admitted at the Hoboken University Medical Center until April 11, 2020	1	0	1			0							242	94	242	65		223	223	0	62				80	80
19	https://doi.org/10.1016/j.ijid.2020.06.099	ARSHAD S	2020	USA	North America	10/3-2/05/2020	1	to evaluate the role of hydroxychloroquine therapy alone and in combination with azithromycin in hospitalized patients positive for COVID-19	in-hospital mortality	0	0	0	Non cités dans l'article mais dans wikipedia us (https://en.wikipedia.org/wiki/Henry_Ford_Health_System) effectivement n=6 : Henri Ford Hospital (Detroit, County of Wayne), Henry Ford Kingswood Hospital (Ferndale, County of Oakland), Henry Ford Blommfield Hospital (West Bloomfield, County of Oakland), Henry Ford Wyandotte Hospital (Wyandotte, County of Wayne), Henry Ford Allegiance Health (Jackso…	6	Henry Ford Health System (HFHS)	0	Henri Ford Hospital (Detroit, County of Wayne), Henry Ford Kingswood Hospital (Ferndale, County of Oakland), Henry Ford Blommfield Hospital (West Bloomfield, County of Oakland), Henry Ford Wyandotte Hospital (Wyandotte, County of Wayne), Henry Ford Allegiance Health (Jackson, County of Jackson)	1	Michigan (County of Wayne, County of Oakland, County of Jackson)	0	0		Inatients with a COVID-related admission in the health system from March 10, 2020 to May 2, 2020	1	0	1			64	53-76						2541	460	2541	614		1985	1985	0	1733				114	0
42	http://dx.doi.org/10.1136/bmjopen-2020-044921	CHOPRA V	2021	USA	North America	16/3-11/5/2020	0	To describe patient characteristics, symptoms, patterns of care and outcomes for patients hospitalised with COVID-19 in Michigan	hospital mortality, receipt of cardiopulmonary resuscitation (CPR), and occurrence of deep vein thrombosis (DVT) or pulmonary embolism (PE) (based on positive imaging findings or initiation of empiric therapy for presumed thrombosis)	0		0	noms des hopitaux non indiqués dans article mais trouvés par déduction du nombre de lit de l'hopital dans référence du supplementary file n°1 : Alpena Regional Medical Center (hospital 22), Bronson Battle Creek Hospital (hop 9), Hurley Medical Center (hospital 29), McLaren Flint (Hospital 17), Munson Medical Center (hospital 25), Midmichigan Medical Center Gratiot or McLaren Orthopedic Hospital (…	32		0		1	Michigan	0	0		A sample of COVID-19-positive cases from each hospital was selected for detailed abstraction. Positive cases were sorted by day of admission (eg, Monday–Sunday) and, for each day, a pseudo-random number (minute of hospital discharge) was used to select patients for detailed abstraction. Patients who were pregnant, transitioned to hospice within 3 hours of hospital admission or discharged against …	0	1	1	792											792	232	45	624	624	0	143				0	0
62	https://dx.doi.org/10.1016%2Fj.mayocp.2021.01.001	ANGELIDI AM	2021	USA	North America	1/2-15/5/2020	1	To explore the possible associations of serum 25-hydroxyvitamin D [25(OH)D] concentration with coronavirus disease 2019 (COVID-19) in-hospital mortality and need for invasive mechanical ventilation	in-hospital mortality and need for invasive mechanical ventilation	0		0	Beth Israel Deaconess Medical Center (Boston, Massachusetts), Montefiore Medical Center (New York)	2		0	Boston (MS), New York	0	Massachusetts, New York	1	0		hospitalized adult patients with laboratory-confirmed COVID-19 between February 1, 2020, and May 15, 2020	1	0	1	144		66	55-74				64	80	144	26	144	56		64	64	0	34
101	https://doi.org/10.1093/cid/ciaa1268	FRIED MW	2021	USA	North America	15/2-20/4/2020	1	to examine those patient characteristics associated with morbidity and mortality among patients hospitalized in the United States	NA	0		0	non cités	245		0	non citées	0	38 States across USA	1	0		a patient’s first hospitalization with a COVID-19 diagnosis (an ICD-10 code indicating COVID-19 infection)	0	0	MD		10180						6264	5457	11721	2514	11721	2336		4232	4232	0
114	https://pubmed.ncbi.nlm.nih.gov/33885345/d	TEJPAL A	2021	USA	North America	1/3-27/4/2020	1	to assess the impact of female sex on outcomes in a large cohort of patients hospitalized with COVID-19	in-hospital mortality, ICU admission, Ventilation, Vasopressor, LOS	0		0	non indiqués mais appartiennent à une seule société (recherche sur un système informatique QS). Les auteurs appartiennent à Northwell Health (22 au total QS étude 821) : Lenox Hill Hospital, North Shore University Hospital,	13	EHR, Sunrise Clinical Manager; Invision, Allscripts, Chicago, IL	1	New York	0	New York	0	0		adults aged 18 years and older who tested positive by poly- merase chain reaction testing of a nasopharyngeal sample for COVID-19 and were hospitalized in 1 of 13 acute care hos- pitals from March 1, 2020 to April 27, 2020 for acute complications due to COVID	1	0	1	10630		65	54-77	64.9	16.1		6340	4290			10630			7735	7735	0	4481	1142	1142		1223	0
158	https://doi.org/10.1186/s12933-021-01336-0	LOHIA P	2021	USA	North America	10/3-30/6/2020	1	to determine the association between inpatient statin use and severe disease outcomes among hospitalized COVID-19 patients, especially those with Diabetes Mellitus (DM).	mortality during hospitalization	0		0	DMC hospitals (n=2 : il y a en a plus que 2 mais DMC est une société différente de Beaumont), located in the Detroit metropolitan area	2		1	Detroit	0	Michigan (Wayne county à priori)	0	0		Adult patients (≥ 18 years of age) who presented to the hospital and had a laboratory-confirmed COVID-19 diagnosis (either via nasopharyngeal or oropharyngeal swab)	1	0	1	922		66	56-73,25				490	432	922	293	922	335					310
164	https://doi.org/10.1002/jmv.27049	BEST JH	2021	USA	North America	1/12/2019-27/08/2020	0	Awareness of the demographics, baseline clinical characteristics, and patterns of treatments of patients with COVID‐19 is important to gain a better understanding of evolving standard of care in hospitalized patients with COVID‐19 pneumonia and of potential differences by region or patient demographics.	NA	0		0	non cités "The Explorys database, a convenience sample of health systems containing data on approximately 70 million patients (since 2000), comprises data from approximately 400 hospitals and 400 000 providers in 39 large US health systems, including electronic health record (EHR) data, outgoing billing, and adjudicated claims from commercial and public payers. Most patients in the database are f…	400	IBM Explorys® electronic health records database	0		0	Most patients in the database are from the Midwest (39%) and South (33%), followed by the West (18%) and Northeast (5%)	1	0		patients hospitalized with COVID‐19‐related pulmonary involvement: Hospitalized patients with a diagnosis code for COVID‐19 or other coronavirus and a diagnosis code for at least 1 of 6 conditions representing pulmonary involvement, including pneumonia (J12.89), acute bronchitis (J20.8), bronchitis not otherwise specified (J40), lower respiratory infection (J22), associated with a respiratory inf…	0	1	MD					62.6	16.4						4817			1265	1265	0	963				147	0
184	https://doi.org/10.1002/jmv.26471	OKOH	2020	USA	North America	10/3-10/4/2020	1	to describe our experiencewith the use of TCB in the management of COVID‐19‐associatedpneumonia	The primary outcome was de‐escalation in oxygen therapy.	0		1	Newark Beth Israel Medical Center	1		0	Newark	0	New Jersey	0	0		allpatients who had laboratory‐confirmed SARS‐CoV‐2 infection. Thiswas defined as a positive result on a reverse transcriptase poly-merase chain reaction assay of a specimen collected on a naso-pharyngeal swab. We included adults 18 years of age or older, whowere admitted between March 10, 2020 and April 10, 2020, withfollow‐up through April 20, 2020. Patients with full clinical data whohad compl…	1	0	1	343						45-76	184	159	343	109	343	96		248	0	248	45				77	0
200	https://dx.doi.org/10.1007%2Fs12028-021-01220-5	FRONTERA JA	2021	USA	North America	1/3-20/5/2020	1	to explore the prevalence of specific etiologies of TME in patients with COVID-19 off sedation, or after an adequate sedation washout, and the differential impact of the most common etiologies on in-hospital mortality	the prevalence of TME stratified by etiology and in-hospital death among patients with TME compared with those without TME (Toxic Metabolic Encephalopathy)	0		0	four NYU Langone hospitals located in Manhattan, Brooklyn, and Mineola, New York (recherche sur "https://nyulangone.org/locations" : NYU Langone Orthopedic Hospital, Tisch Hospital et Kimmel Pavillon (dans Manhattan), NYU Langone - Brooklyn (Brooklyn), NYU Langone Hospital - Long Island (Mineola) à New York	4		1	New York	0	New York	0	0		Inclusion criteria were as follows: aged 18 years or older, hospital admission, RT-PCR-confirmed SARSCoV-2 infection, and TME. TME was coded for patients with new changes in mental status in the absence of focal neurological deficits or primary structural brain disease. Patients with baseline abnormal mental status (due to dementia or psychiatric illness) could be included if there was significan…	1	0	1	4491							2607	1884			4491	979		3015	3015	0	843				539	0
262	https://doi.org/10.1016/j.eprac.2021.07.008	PATEL AJ	2021	USA	North America	3/3-5/5/2020	1	to specifically investigate the correlation between overall glycemia prior to hospitalization, based on HbA1C levels measured on admission, and outcomes in patients hospitalized with COVID-19.	in-hospital mortality	0		1	New York University Long Island School of Medicine	1	EPIC electronic health record software and analyzed with Research Electronic Data Capture	0	Mineola	0	New York (Nassau county)	0	0		patients with diabetes mellitus who had a confirmed case of SARS-CoV-2 infection on polymerase chain reaction testing of a nasopharyngeal sample and required hospital admission and admitted to the general medical floor or intensive care unit (ICU) at our institution between March 3, 2020, and May 5, 2020, inclusive of those dates.	1	0	1	506		66	56-76				212	294	506	125	506	143		439	439	0	69				140	0
270	https://doi.org/10.1007/s00592-020-01592-8	FOX T	2021	USA	North America	1/3-24/4/2020	1	to see if demographic data, comorbidities and other characteristics including disease severity and outcomes differed in those hospitalized with COVID-19 with and without a diagnosis of diabetes mellitus	NA	0		1	Einstein Medical Center	1		0	Philadelphia	0	Pennsylvania	0	0		all patients 18 years of age or older who were admitted to Einstein Medical Center, Philadelphia, from March 1 to April 24, 2020, with a confirmed diagnosis of COVID-19 via reverse transcriptase–polymerase chain reaction assays (RT-PCR) performed on nasopharyngeal swab specimens	1	0	1	355				66.21	14.21		181	174	355	80	355			216	216	0	103				43	0
284	https://pmc.ncbi.nlm.nih.gov/articles/PMC7929454/	AWAD N	2021	USA	North America	20/3-20/4/2020	1	to determine the association of hydroxychloroquine and its value in preventing admission to an intensive care unit (ICU), intubation, and mortality in patients with COVID-19	ICU admission	0		1	Montefiore Nyack Hospital,	1		0	Nyack	0	New York	0	0		Consecutive patients admitted with a diagnosis of COVID-19 from March 20 to April 20, 2020. Patients were excluded if they did not test positive for SARS-CoV-2, if they required intubation within 24 hours of admission, or if they were not admitted to the hospital.	1	0	1	336				64.3	17		209	127			336	76		188	188	0
331	https://dx.doi.org/10.1111%2Fjoim.13241	YEO I	2021	USA	North America	13/3-9/4/2020	1	to investigate the rate, timing, causes, predictors and outcome of 30-day readmissions after hospitalization with COVID-19	30-day all-cause readmission	0		1	New York-Presbyterian Queens	1		0	New York	0	New York	0	0		all consecutive patients who were hospitalized to New York-Presbyterian Queens from 13 March to 9 April 2020, with SARS-CoV-2 infection confirmed by polymerase chain reaction (PCR) test of a nasopharyngeal specimen. Patients who were younger than 18 years of age, who remained hospitalized at the time of data cutoff, who left the hospital against medical advice, or who died during the index hospit…	1	0	1	1062				56.6	16.6		632	430	1062	0	1062			862	862	0					17	0
337	https://doi.org/10.14423/smj.0000000000001182	SNIPELISKY D	2020	USA	North America	6-31/3/2020	1	to expand on the current literature and assess clinical differences based on the need for ICU care among patients admitted to the hospital with a confirmed diagnosis of SARS-CoV-2 in an effort to identify potential prognostic markers	need for ICU admission during hospitalization	0		1	non cités (hopitaux des auteurs : Wellstar Kennestone Medical Center, Marietta, Georgia)	1		0	non citée : ville auteur Marietta, Georgia	0	Georgia (State auteur)	0	0		consecutive patients admitted to a large teaching community hospital between March 6, 2020 and March 31, 2020 with a laboratory-confirmed diagnosis of COVID-19. Patients were excluded if hospitalized for a different etiology than COVID-19 and COVID-19 diagnosed subsequently during the hospitalization.	1	0	1	156				60,5	17.7		57	57	114	5	156	0		51	51	0
453	https://doi.org/10.1016/j.jjcc.2021.12.012	KUNO T	2022	USA	North America	1/3-7/5/2020	1	to investigate the association between mortality of hospitalized COVID-19 patients and use of statins prior to admission or during admission	in-hospital mortality	0		1	Mount Sinai Health System in New York	1		0	New York	0	New York	0	0		hospitalized patients with laboratory confirmed COVID-19 were retrospectively analyzed using medical records at the Mount Sinai Health System in New York, USA, between March 1st 2020 and May 7th 2020?. Identification of COVID-19 required a nasopharyngeal swab, which was tested using a polymerase chain reaction.	1	0	1	6095							3426	2669	6095	1480	6095	1122					1890
503	https://doi.org/10.1007/s11739-021-02655-6	BAHL A	2021	USA	North America	1-31/3/2020	1	to assess the optimal timing to initiate corticosteroid therapy in hospitalized COVID-19 patients to improve in-hospital mortality	in-hospital mortality	0		0	noms non cités mais name "Beaumont Health" mentionned (mais recherche sur internet "Beaumont health detroit hospital" sur google map retrouvent notamment Beaumont health Taylor, BH Trenton, BH Wayne, BH Farmington Hills, BH Troy, BH Royal Oak (donc 6 au total mais certains dont Royal Oak semble en comprendre plusieurs) : "an eighthospital acute care regional health system caring for 2.2 million p…	8	EHR; Epic Systems, Verona, WI	1	Detroit	0	Michigan (Wayne county à priori)	0	0		inpatients over 18 years of age who were admitted with COVID-19 from March 1 through March 31, 2020 were included. All patients had a laboratory-confirmed case of COVID-19 as defined by a positive result on a reverse-transcriptasepolymerase-chain-reaction (RT-PCR) test of nasopharyngeal swab. Exclusions consisted of patients who left the hospital against medical advice or were transferred to exte…	1	0	1								770	691	1461	327	1461			1073	1073	0	615
572	https://doi.org/10.1016/j.ygyno.2021.12.004	LARA OD	2022	USA	North America	1/3-1/6/2020	1	to explore the relationship between COVID-19 severity in a cohort of patients with both gynecologic cancer and COVID19	hospitalization due to COVID-19 infection and COVID-19 related mortality	0		0	non cités mais auteurs appartenant à : un hopital de NYU Langone Health, Memorial Sloan Kettering Cancer Center, Mount Sinai, Columbia University, State University of New York Downstate Medical Center (Brooklyn), Montefiore Medical Center and Albert Einstein College of Medicine (Bronx), Cornell University	8	Research Electronic Data Capture software (Vanderbilt University)	1	New York	0	New York	0	0		Patients aged ≥18 years who had a gynecologic malignancy and confirmed SARS–CoV-2 infection from March 1, 2020 to May 20, 2020 (the initial surge in New York City) were included SARS–CoV-2 infection was defined as: a positive result with a real-time reverse transcriptase-polymerase chain reaction assay on a nasopharyngeal swab, serologic confirmation of SARS–CoV-2, or a diagnosis based on radiolo…	0	1	1		77								106	34	106	39		54	53	1	6				3	0
583	https://doi.org/10.1002/jmv.27357	KUMAR G	2022	USA	North America	1-10/3/2020	1	to determine if a higher dose of corticosteroids was associated with improvement in outcomes of hospitalized COVID‐19 patients	in‐hospital mortality	0		1	non indiqué (a large community hospital in a rural setting in Northeast Georgia)	1		0	Gainesville	0	Georgia	0	0		adult COVID‐19 patients (age ≥ 18 years) admitted to a large community hospital Covid-19 inpatients admited in a rural setting in Northeast Georgia between March 1, 2020, and March 10, 2021. We excluded those who did not receive any corticosteroids. We also excluded those patients who either were discharged within 7 days of admission or died within 7 days of admission to exclude nonsick and extre…	1	1	1												3121						1462				200	0
628	https://doi.org/10.1177/0194599820929640	HUR K	2020	USA	North America	1/3-8/4/2020	1	to identify individual risk factors associated with intubation among hospitalized patients with laboratory-confirmed COVID-19 in the Chicago metropolitan area, as well as time to extubation among intubated patients	intubation	0	0	0	NM Central DuPage Hospital NM Huntley Hospital NM Delnor Hospital NM McHenry Hospitalc NM Woodstock Hospital NM Valley West Hospital NM Kishwaukee Hospital NM Lake Forest Hospital Northwestern Memorial Hospitalc Marianjoy Rehabilitation Hospitald	10	Northwestern University Enterprise Data Warehouse	1	Chicago (Cook or DuPage), Dekalb (Dekalb), Geneva (Kane), Huntley (Kane, McHenry), Lake Forest (Lake), McHenry (McHenry), Sandwich (DeKalb, Kendall), Wheaton (DuPage), Winfield (DuPage), Woodstock (McHenry)	0	Illinois (Cook or DuPage, Dekalb, Kane, McHenry, Lake, Kendall = county)	0	0		hospitalized patients with laboratory-confirmed COVID-19 infection during or prior to admission included if they were aged 18 years and were admitted to any of the 10 hospitals in the Northwestern Memorial HealthCare system spread across the Chicago metropolitan area (see Supplemental Table S1, available online) between March 1 and April 8, 2020. Hospitalized patients with documented ‘‘do not res…	1	1	1	486	326	59				19-101	271	215	486	22	486	161		268	268	0					33	33
673	https://doi.org/10.1093/ajhp/zxaa426	RHODES NJ	2021	USA	North America	18/4-8/5/2020	0	to characterize the drug therapies used in the management of COVID-19, including supportive care and combination therapies, in an attempt to identify safety signals among acutely ill hospitalized patients	drug therapies used in the management of COVID-19	0		0	non cités	15	Research Electronic Data Capture (REDCap) electronic data capture tools	0	non citées	0	non citées (across USA)	1	0		inpatients and (1) had a positive SARS-CoV-2 test or (2) had a clinical diagnosis of COVID19 based on a physician’s diagnosis. Patients were excluded if they were initially treated for COVID-19 but an alternative diagnosis was made (ie, COVID-19 was ruled out) prior to evaluation of their records for survey inclusion. Each site was asked to select a random sample of up to 30 patients and to compl…	0	0	1		234			61.9	16.1		183	169			352	104	285	46	46	0					6	6
769	https://doi.org/10.1001/jama.2020.8630	ROSENBERG ES	2020	USA	North America	15/2-8/3/2020	0	to understand prescribing patterns of hydroxychloroquine and azithromycin in hospitalized patients with COVID-19 and the association of these drugs with mortality and possible adverse events	in-hospital mortality	0		0	Non cités : rien que pour le conté de Nassau on trouve >50 hopitaux sur le net. Tous sauf 1 pour Westchester.	25	The New York State Department of Health electronic laboratory file of all reported COVID-19 cases was matched with the SHIN-NY data to create a list of all patients with laboratory-confirmed COVID-19 admitted during the sampling period to hospitals in NYC, Nassau County, Suffolk County, and all but one hospital in Westchester County	1	New York	0	New York : counties of NY city, Nassau, Suffolk, Westchester	0	0		a random sample of inpatients with laboratoryconfirmed COVID-19 admitted to hospitals in the New York City (NYC) metropolitan region between March 15 and 28, 2020,	0	1	1	1438							858	580	1438	292	1438	328		1006	1006	0
775	https://doi.org/10.14309/ajg.0000000000000832	MATHER JF	2020	USA	North America	24/2-13/5/2020	1	to examine the impact of famotidine on adverse clinical outcomes in a COVID-19 hospitalized cohort.	in-hospital death as recorded in the discharge status of the patient, requirement for mechanical ventilation, and the composite of death or requirement for ventilation	0		1	Hartford Hospital	1		0	Hartford	0	Connecticut (Hartford county)	0	0		All patients who tested positive for severe acute respiratory syndrome (SARS-CoV-2) by nasopharyngeal polymerase chain reaction and who required inpatient admission between February 24, 2020, and May 13, 2020	1	1	1	772							428	344	772	191	772			394	394	0	377
794	https://doi.org/10.1186/s12872-021-01963-1	CHANGAL K	2021	USA	North America	1/1-1/5/2020	1	to study the cause-and-effect relationship of QTc prolongation in COVID-19 patients	QTc	0		0	non cités (Hopitaux des auteurs : ProMedica Toledo Hospital, Internal Medicine & Cardiovascular Medicine, University of Toledo, Toledo, OH, USA)	2		1	Toledo	0	Ohio	0	0		All patients who were hospitalized with the diagnosis of COVID-19 infection from 1 January 2020 through 1 May 2020 at two tertiary care hospitals in Toledo, Ohio. Patients less than 18 years old and those with history of QTc prolongation were excluded.	1	1	1	279		62	17				145	134			279			212	212	0
797	https://doi.org/10.1016/j.bja.2020.11.034	DOUVILLE NJ	2021	USA	North America	1/3-5/5/2020	1	To create a Random Forest model to predict mechanical ventilation need or death within 24 h for Covid-19 inpatients	mechanical ventilation or death within 24 h	0		1	Centre non cité mais "academic quaternary care centre" et premier auteur Nicholas Douville de "Department of Anesthesiology, Michigan Medicine, Ann Arbor, MI, USA"	1	Epic Systems, Verona, WI, USA)	0	Ann Arbor	0	Michigan	0	0		all patients with COVID-19 admitted to the hospital. Patients were excluded if they were receiving mechanical ventilation on arrival (via hospital transfer) or were intubated within 4 h of hospital admission.	1	1	MD					60	17		211	187	398	93	398			92	92	0	9				36	0
804	https://doi.org/10.1371/journal.pone.0237693	IP A	2020	USA	North America	1/3-22/4/2020	1	to analyze the effect of hydroxychloroquine in hospitalized patients	death with follow-up through May 5, 2020	0		0	non cités	13	Hackensack Meridian Health network (HMH)	0	non citées	1	New Jersey	0	0		inclusion and exclusion criteria: 1) Positive SARS-CoV-2 diagnosis by reverse-transcriptase polymerase chain reaction, 2) Hospitalized within the time frame of March 1, 2020 until May 5, 2020, 3) Non-pregnant, 4) Not on arandomized clinical trial, and 5) Did not die during first day of hospitalization, and 5) Were not discharged to home within 24 hours	1	0	1	2512		64	52-76				1565	947			2512	611		1914	1914	0					198	0
833	https://doi.org/10.1111/jce.14770	PELTZER B	2020	USA	North America	3/3-6/4/2020	1	to clarify the incidence of and risk factors for atrial arrhythmias among patients hospitalized with COVID-19, and to evaluate the association of atrial arrhythmias with hospital outcomes including mortality.	30-day all-cause mortality	0		0	New York-Presbyterian (NYP)/Weill Cornell Medicine (WMC), NYP/Lower Manhattan Hospital (LMH)	2		1	New York	0	New York	0	0		all consecutive patients with confirmed COVID-19 who were admitted to New York-Presbyterian (NYP)/Weill Cornell Medicine (WMC), a quaternary referral center and 862-bed teaching hospital, and NYP/Lower Manhattan Hospital (LMH), a 180-bed community hospital between March 3 and April 6, 2020	1	0	1	1053							656	397	1053	184	1053	349		745	745	0	241				65	65
864	https://doi.org/10.1016/j.amjms.2020.11.005	LI M	2021	USA	North America	25/3-17/6/2020	1	To evaluate outcomes in hospitalized patients with COVID-19 with or without treatment with Tocilizumab	Inpatient mortality	0	0	0	Jefferson Center City facilities (Thomas Jefferson University Hospital, Methodist Hospital, Jefferson Health Care Center, and Jefferson Hospital Neuroscience) and Jefferson New Jersey hospital facilities (Jefferson Cherry Hill Hospital, Jefferson Stratford Hospital, and Jefferson Washington Township Hospital)	7	Jefferson Health electronic record (EPIC)	0	Philadelphia	1	Pennsylvania	0	0		COVID-19 patients admitted between March 12, 2020 and June 17, 2020, identified using the Jefferson Health electronic record (EPIC), by at least one of the three following criteria: 1) a positive COVID-19 test result within 21 days of the hospital admission or during the admission, 2) a COVID-19 confirmed infection status added to their chart within 21 days of a hospital admission or during the a…	1	0	1					65.2	17.9		1027	911	1938	296	1938	510									307	0
908	https://doi.org/10.3201/eid2608.201776	FERGUSON J	2020	USA	North America	13/3-11/4/2020	1	to describe the characteristics and outcomes of patients hospitalized in northern California with COVID-19 early in the epidemic under nonsurge conditions	NA	0		0	Stanford University Hospital (SUH) and Stanford Health Care-ValleyCare (ValleyCare)	2		0	Palo Alto (SUH), Pleasanton (ValleyCare)	1	California (Santa Clara County for Palo Alto : SUH, Alameda County for Pleasanton : VC)	0	0		all patients >18 years of age who were hospitalized for >24 hours and had reverse transcription PCR (RT-PCR)–confirmed severe acute respiratory syndrome coronavirus 2 (SARS-CoV-2) during the study period. Our study comprised patients who spent >1 nights in the hospital; we excluded patients seen only in the emergency department and discharged in <24 hours.	1	0	1	51	43			na	na				72	5	51	21		11	11	0	3				0	0
967	https://doi.org/10.1371/journal.pone.0238552	MONTEIRO AC	2020	USA	North America	12/3-16/4/2020	1	to describe characteristics, management, and trajectory of respiratory failure and mortality in our cohort, and to explore the factors associated with the need for invasive mechanical ventilation	NA (60 day in-hospital mortality, ICU admission, rate of endotracheal intubation, ICU length of say, hospital length of stay, and duration of mechanical ventilation)	0		0	Ronald Reagan-UCLA Medical Center (RR-UCLA) and Santa Monica-UCLA Medical Center (SM-UCLA).	2		0	Los Angeles	1	California	0	0		113 first Hospitalized patients from March 12 2020 and April 16 2020 and >= 18 years old with positive SARS-CoV-2 PCR testing from either nasal swab or mini-bronchoalveolar lavage (BAL) testing	1	0	1	112		61	45-74				74	38	112	7	112	47	52	40	40	0	1				15	15
1012	https://doi.org/10.1016/j.jacc.2020.08.070	PIAZZA G	2020	USA	North America	13/3-3/4/2020	1	To assess the frequency of arterial and venous thromboembolic disease, risk factors, prevention and management patterns, and outcomes in patients with COVID-19,	a composite of adjudicated major arterial or venous thromboembolism.	0		0	Massachusetts General Hospital (Boston), Brigham and Women’s Hospital (Boston), 10 regional hospitals	12	Mass General Brigham integrated health network	0	Boston + autres (10 regional hospitals)	1	Massachusetts	0	0		consecutive Covid-19 inpatients 18 years or older and who tested positive for severe acute respiratory syndrome-coronavirus-2 infection based on polymerase chain reaction (PCR) testing (sensitivity 73.3%, specificity 98.6%, false positive rate from 1% to 1.5%) (17). All hospitalized patients were admitted for COVID-19–related respiratory symptoms, including COVID-19 pneumonia or ARDS.	1	0	1	229				60.6	18		123	106	229	15	229	0		131	131	0					4	4
1030	https://doi.org/10.1002/jcph.1787	MO Y	2021	USA	North America	1/2-22/5/2020	1	to evaluate the safety and effectiveness of intravenous TCZ as an adjunct to the management of severe COVID-19 infections in patients with multiple comorbidities.	NA	0		1	The Brooklyn Hospital Center (TBHC)	1		0	New York	0	New York	0	0		reverse-transcription polymerase chain reaction-confirmed COVID-19 patients who received TCZ along with other COVID-19 therapies from February 1, 2020, to May 22, 2020, at TBHC, a 464-bed community teaching hospital located in Brooklyn, New York	1	0	1			na	na		na	na					617										38	0
1034	https://doi.org/10.1161/jaha.120.018475	SAEED O	2020	USA	North America	1/3-2/5/2020	1	to determine if statin use is associated with survival during COVID-19 by evaluating the association of in-hospital mortality and statin therapy.	in-hospital mortality during the follow-up period.	0		1	Montefiore Medical Center in New York	1		0	New York	0	New York	0	0		all patients who were admitted to Montefiore Medical Center in the Bronx, New York, with a confirmed COVID-19 diagnosis (by a positive real-time reverse transcriptase polymerase chain reaction assay) from March 1, 2020 to May 2, 2020	1	0	1	4252				65	16		2255	1997	4252	729	4252			3031	3031	0	947
1109	https://doi.org/10.1161/circep.120.009023	MOEY MYY	2020	USA	North America	1/3-26/4/2020	1	to characterize electrocardiographic characteristics and incidence of arrhythmias in patients admitted with SARS-CoV-2	NA (EKG)	0	Carolina Heart Institute, 115 Heart Dr, Greenville NC	1	Vidant Medical Center	1		0	Greenville	0	North Carolina	0	0		Patients ≥18 years old with a confirmed diagnosis of COVID-19 hospitalized at Vidant Medical Center between March 1 to April 26, 2020	0	0	MD					60	16.4		44	63			107	49		75	75	0
1167	https://doi.org/10.1371/journal.pone.0243291	MCPADDEN J	2021	USA	North America	1/3-30/4/2020	1	to identify risk factors for admission among those with SARS-CoV-2 and in-hospital mortality among discharged patients.	admission and in-hospital mortality	0		0	non cités mais appartenant à "Yale NewHaven Health" = "Yale New Haven Health (YNHH) is a five-hospital academic health system". Sur "https://www.westerlyhospital.org/", on en trouve 5 effectivement : Bridgeport Hospital, Greenwich Hospital, Lawrence + Memorial Hospital, Westerly Hospital, Yale New Haven Hospital.	5	Yale New Haven Health (YNHH) system	1	Bridgeport, Greenwich, New London & New Haven (CT), Westerly (RI)	0	Connecticut, Rhodes Island	0	0		all adult patients (>=18 years old) hospitalized at YNHH who had an order for SARS-CoV-2 RT-PCR testing and atest result documented within the medical record between March 1, 2020 and April 30, 2020. Patients admitted more than 24 hours prior to testing were excluded from the admissions group to reduce the likelihood of including hospital acquired infections.	1	0	1	2154		66.2	53,7-79,9				1123	1031	2154	305	2154		259	1902	1902	0	459				513	0
																																						méthode d'inclusion : non décrite/incertaine =0, non consécutive/sélective =1, consécutive =2, exhaustive/basée sur registre =3			méthode d'inclusion : non décrite/incertaine =0, non consécutive/sélective =1, consécutive =2, exhaustive/basée sur registre =3	méthode d'inclusion : non décrite/incertaine =0, non consécutive/sélective =1, consécutive =2, exhaustive/basée sur registre =3	méthode d'inclusion : non décrite/incertaine =0, non consécutive/sélective =1, consécutive =2, exhaustive/basée sur registre =3					méthode d'inclusion : non décrite/incertaine =0, non consécutive/sélective =1, consécutive =2, exhaustive/basée sur registre =3	méthode d'inclusion : non décrite/incertaine =0, non consécutive/sélective =1, consécutive =2, exhaustive/basée sur registre =3
[truncated: 52 more columns]
